# Supplementary material for: Germ cell and tumor associated piRNAs in the medaka and Xiphophorus melanoma models
Source: BMC Genomics. 2016 May 17;17:357. doi: 10.1186/s12864-016-2697-z (PMC4869193; doi:10.1186/s12864-016-2697-z)
Supplement: Additional file 2: Table S1. — Sample sequence distribution. The percentage of clean reads, as supplied by BGI, was between 98.73 and 99.67 % of total read number. On average 89.25 % of all clean reads were mapped to the genome. The number of sequences with a length between 25 and 32 bases was on average 3x higher in ovary and testis than in somatic tissues. In contrast to this, the proportion of sequences mapping to known miRNAs from mirBase or non-coding RNA annotated as miRNA from the ncrna dataset from Ensembl for Xiphophorus (Xiphophorus_maculatus.Xipmac4.4.2.ncrna.fa) was significantly higher in somatic cells than in germline cells. In oxidized samples a clear reduction of RNAs other than piRNAs could be observed. (XLSX 14 kb) [file 12864_2016_2697_MOESM2_ESM.xlsx]

## Sheet: Tabelle1
	total clean reads	genome (%)	25-32 bp (%)	known miRNA (mirBase + nc X.ma) (%)	rRNA (%)	tRNA (%)
Testis oxidized
Medaka	10109598	93.407	95	0.0441066	0.700315	2.23659
Xiphophorus	10109889	88.629	92.8	0.0277055	0.343851	0.76715
Xiphophorus
testis	36590150	80.9285	89.6	2.102	8.07702	7.61468
ovary	30384497	85.8192	67.9	22.6501	1.70439	2.40698
control	25637301	88.5249	27.5	59.0143	14.6542	4.56177
benign	21851821	84.6324	24.3	60.0328	22.9934	5.15724
malignant	24952628	89.9223	15.7	72.0871	16.1241	4.09834
Medaka
testis	28259874	90.7806	92.8	0.974127	1.38616	2.38427
ovary	31658673	95.8584	87.4	4.2203	0.622487	0.534324
UM	23471621	93.5347	25.9	62.048	13.6353	12.2263
IM	25749116	91.8707	38	30.9461	5.38885	22.6675
XE	24336053	86.5982	44.3	34.155	10.7156	25.2096
FM1	24439669	85.0916	21.8	64.4855	8.61055	9.14866
FM2	25749116	95.2053	18.4	59.7923	6.71388	7.50082
HP	28355000	82.8112	45.7	45.7107	9.17904	28.4072
skin	27202361	94.4643	20.3	73.5567	3.62763	8.38097
