# Supplementary material for: Germ cell and tumor associated piRNAs in the medaka and Xiphophorus melanoma models
Source: BMC Genomics. 2016 May 17;17:357. doi: 10.1186/s12864-016-2697-z (PMC4869193; doi:10.1186/s12864-016-2697-z)
Supplement: Additional file 5: Table S2. — Number of sequences produced by the primary or secondary biogenesis pathway. First column: absolute numbers of sequence reads with uridine at position1 (1U) and no adenine at the 10th position (10A) indicating piRNAs generated by the primary pathway. 2nd column: sequence reads with no uridine at position 1 but 10A. All other sequence reads were excluded. Only sequence reads mapping to germline, tumor or control samples in medaka and Xiphophorus were considered. 3rd column: ratio for 1U/10A as a measure for the preference of the primary or secondary biogenesis pathway was calculated. Column 4–6: analogous to columns 1–3, but with guanine instead of uridine and adenine. (XLSX 11 kb) [file 12864_2016_2697_MOESM5_ESM.xlsx]

## Sheet: Tabelle1
Supplementary Table 2, Number of sequences produced by the primary or secondary biogenesis pathway
medaka	primary	10A	ratio	primary.g	10G	g.ratio
oxidized	3095729	1025739	3.02	4633558	267403	17.33
testis	7227344	2527064	2.86	11011805	595512	18.49
ovary	7244466	2733661	2.65	11866322	434730	27.3
UM	60379	61543	0.98	77675	53813	1.44
IM	157247	120654	1.3	193041	144149	1.34
XE	52938	162001	0.33	50333	224815	0.22
FM.1	67129	91140	0.74	63709	157520	0.4
FM.2	43257	69842	0.62	39774	115994	0.34
HP	62263	162790	0.38	45841	231669	0.2
skin	310755	187911	1.65	457495	174909	2.62
Xiphophorus	primary	secundary	ratio	primary.g	g	g.ratio
oxidized	2636968	551691	4.78	3647138	106263	34.32
testis	7168841	1623466	4.42	9299992	342834	27.13
ovary	2056445	1079778	1.9	3413423	239782	14.24
benign	25031	17152	1.46	13195	11687	1.13
malignant	30873	9730	3.17	10131	8214	1.23
skin	622509	142211	4.38	766815	34582	22.17
