# Supplementary material for: Germ cell and tumor associated piRNAs in the medaka and Xiphophorus melanoma models
Source: BMC Genomics. 2016 May 17;17:357. doi: 10.1186/s12864-016-2697-z (PMC4869193; doi:10.1186/s12864-016-2697-z)
Supplement: Additional file 6: Table S3. — Target genes of four selected piRNAs as predicted by RNAhybrid. Thresholds for target selection were minimum free energy < −30 AND p-value < 0.05. In the 4th column log fold changes of the genes in the corresponding mRNA dataset are given. (XLSX 14 kb) [file 12864_2016_2697_MOESM6_ESM.xlsx]

## Sheet: targets_piR4_mRNA
	target Ensembl Gene ID	Associated Gene Name	logFC
piRNA-1	ENSORLG00000006212		-4.90689
	ENSORLG00000013914		-4.38466
	ENSORLG00000018517	PI16	-3.47032
	ENSORLG00000010331	alox12	-3.32193
	ENSORLG00000007192	sgsm1a	-2.87447
	ENSORLG00000018385	zgc:172079	-2.80735
	ENSORLG00000017953	nr1i2	-2.65208
	ENSORLG00000020277		-2.58496
	ENSORLG00000014882	cables2a	-2.32193
	ENSORLG00000002457	kcnj9	-2
	ENSORLG00000003513	l3mbtl1a	-2
	ENSORLG00000001302	zgc:100868 (8 of 8)	-2
	ENSORLG00000000354		-2
	ENSORLG00000009738		-2
	ENSORLG00000017998	nmrk2	-1.93923
	ENSORLG00000017245	avpr1b	-1.90689
	ENSORLG00000018527	stt3a (2 of 2)	-1.64249
	ENSORLG00000015913	herc2 (2 of 2)	-1.6384
	ENSORLG00000009490	GABRA2	-1.58496
	ENSORLG00000001336	si:ch211-113a14.9 (2 of 2)	-1.58496
	ENSORLG00000001302	zgc:100868 (8 of 8)	-1.58496
	ENSORLG00000005977	MCOLN2	-1.51937
	ENSORLG00000017481	RAP1A (3 of 3)	-1.51866
	ENSORLG00000004190	epb41l3a	-1.40434
	ENSORLG00000007737		-1.38466
	ENSORLG00000018649	si:dkey-83k24.4	-1.37102
	ENSORLG00000017743	si:ch211-266o15.1	-1.32038
	ENSORLG00000011410	fastkd3	-1.30256
	ENSORLG00000011426	nolc1	-1.28728
	ENSORLG00000015867	gabra5	-1.27563
	ENSORLG00000018588	rbm45	-1.22734
	ENSORLG00000004948	si:ch211-132b12.1	-1.1375
	ENSORLG00000007943	stau2	-1.13455
	ENSORLG00000014519	tbrg1	-1.13386
	ENSORLG00000000769	ckmt2a (1 of 2)	-1.00499
	ENSORLG00000017085	ANKRD63	-1
	ENSORLG00000002457	kcnj9	-1
	ENSORLG00000007113	lrch2	-1
	ENSORLG00000001326	si:dkey-108k21.12	-1
	ENSORLG00000007943	stau2	-0.902703
	ENSORLG00000019181		-0.877143
	ENSORLG00000009275	ptcd1	-0.848882
	ENSORLG00000017497	actr10	-0.824641
	ENSORLG00000009365	sec22c	-0.82103
	ENSORLG00000008078	tram1	-0.805497
	ENSORLG00000000394	supt5h	-0.804744
	ENSORLG00000002373	dtwd1	-0.794681
	ENSORLG00000002253	si:ch73-290k24.5	-0.760617
	ENSORLG00000007893	ino80b	-0.750022
	ENSORLG00000008290	cutc	-0.678072
	ENSORLG00000009265	commd5	-0.623437
	ENSORLG00000018310	zgc:162267	-0.584963
	ENSORLG00000018920	ndrg3b	-0.584963
	ENSORLG00000013542	slc30a5	-0.573622
	ENSORLG00000009032	zmp:0000001085	-0.572972
	ENSORLG00000002373	dtwd1	-0.469485
	ENSORLG00000019967		-0.415037
	ENSORLG00000013881	foxl1	-0.375509
	ENSORLG00000007201	atp6v0cb	-0.318639
	ENSORLG00000020576	cox18	-0.0972972
	ENSORLG00000007414	mvk	-0.0554951
	ENSORLG00000020708	rnls	-0.0451888
	ENSORLG00000020218	rpz2	-0.0438543
	ENSORLG00000004173	ERRFI1 (1 of 2)	-0.0418202
	ENSORLG00000019740	APOB (6 of 6)	0
	ENSORLG00000015867	gabra5	0
	ENSORLG00000010532	GPR176	0
	ENSORLG00000009833	her5	0
	ENSORLG00000010957	ido1	0
	ENSORLG00000005134	irx4a	0
	ENSORLG00000000239	mc6ast2	0
	ENSORLG00000019711	si:dkey-108k21.12	0
	ENSORLG00000000161	si:dkey-108k21.12 (1 of 2)	0
	ENSORLG00000001169	si:dkey-108k21.12 (2 of 2)	0
	ENSORLG00000019712	si:dkey-108k21.28	0
	ENSORLG00000010861	si:dkey-35m8.1	0
	ENSORLG00000009246	snai1b	0
	ENSORLG00000018920	ndrg3b	0.0501858
	ENSORLG00000004284	STT3B	0.180115
	ENSORLG00000014146	entpd2b	0.180572
	ENSORLG00000007899	grinab	0.213956
	ENSORLG00000008290	cutc	0.263034
	ENSORLG00000008290	cutc	0.321928
	ENSORLG00000010861	si:dkey-35m8.1	0.584963
	ENSORLG00000002758	gpr37l1a	0.777608
	ENSORLG00000018354	stmn4l	0.874469
	ENSORLG00000004948	si:ch211-132b12.1	0.876852
	ENSORLG00000010957	ido1	1
	ENSORLG00000000548	zgc:56235	1.01166
	ENSORLG00000008287	asb12b	1.19265
	ENSORLG00000018920	ndrg3b	1.25873
	ENSORLG00000015919	nipa1	1.44478
	ENSORLG00000009490	GABRA2	1.58496
	ENSORLG00000015867	gabra5	1.80735
	ENSORLG00000000239	mc6ast2	2.32193
	ENSORLG00000000637		3.16993
	ENSORLG00000003539	cldn7a	4.52356
piRNA-2	ENSORLG00000013436	col10a1a	-5.7138
	ENSORLG00000005729	SLC22A31	-5.52356
	ENSORLG00000005729	SLC22A31	-4.83007
	ENSORLG00000002318	SLC6A13 (1 of 2)	-4.39559
	ENSORLG00000015898		-4.08746
	ENSORLG00000014099	rab42b	-3.67243
	ENSORLG00000002318	SLC6A13 (1 of 2)	-3.52356
	ENSORLG00000007484	adrb2a	-3.25565
	ENSORLG00000018307	arl10	-3.16993
	ENSORLG00000002318	SLC6A13 (1 of 2)	-3.16993
	ENSORLG00000019174		-3.10926
	ENSORLG00000019653	olfm3b	-3.08746
	ENSORLG00000018307	arl10	-3
	ENSORLG00000004342	tut1	-2.90949
	ENSORLG00000007866	rnf40	-2.84435
	ENSORLG00000007250		-2.80735
	ENSORLG00000013990		-2.80735
	ENSORLG00000019230	ptprz1a (2 of 2)	-2.73039
	ENSORLG00000011632	map4k2	-2.61471
	ENSORLG00000017617	gsnb	-2.60306
	ENSORLG00000007827	ACOT11 (2 of 2)	-2.58496
	ENSORLG00000006783	psmb8 (1 of 2)	-2.58496
	ENSORLG00000007988	cpe	-2.53303
	ENSORLG00000018307	arl10	-2.53051
	ENSORLG00000015518	zgc:162297	-2.32193
	ENSORLG00000013968	cacna2d4a	-2.32193
	ENSORLG00000006846		-2.3155
	ENSORLG00000011466	arhgap27	-2.30288
	ENSORLG00000004342	tut1	-2.24793
	ENSORLG00000007827	ACOT11 (2 of 2)	-2.22345
	ENSORLG00000012409	mfsd9	-2.16474
	ENSORLG00000008085	xiap	-2.15451
	ENSORLG00000013842	prkca	-2.04891
	ENSORLG00000010681	cacna1i	-2
	ENSORLG00000010305	cysltr1	-2
	ENSORLG00000003758		-1.87447
	ENSORLG00000014222	TSHR (2 of 2)	-1.8625
	ENSORLG00000008363	tsen15	-1.80735
	ENSORLG00000008853		-1.73697
	ENSORLG00000020666	ndc1	-1.72514
	ENSORLG00000015396	si:ch211-244b2.1	-1.70755
	ENSORLG00000013665	phtf2	-1.61599
	ENSORLG00000008971	bmp1b	-1.58496
	ENSORLG00000007247		-1.58496
	ENSORLG00000007729	im:7138535	-1.5652
	ENSORLG00000004919		-1.53855
	ENSORLG00000005122		-1.51761
	ENSORLG00000011762	zdhhc7	-1.48403
	ENSORLG00000005838	alg9	-1.41504
	ENSORLG00000005019	slc43a2b	-1.3762
	ENSORLG00000013383	heatr1	-1.31435
	ENSORLG00000019215	smg1 (2 of 2)	-1.27821
	ENSORLG00000000768	tex264a	-1.22909
	ENSORLG00000018178	xrcc3	-1.21978
	ENSORLG00000007320	man2c1	-1.15131
	ENSORLG00000013647	tomm40	-1.10692
	ENSORLG00000016552	abcc8	-1.078
	ENSORLG00000015191	klf11b	-1.06169
	ENSORLG00000020368	fdxr	-1.05772
	ENSORLG00000012894	APBB3	-1.0435
	ENSORLG00000000923	cep63	-1
	ENSORLG00000000768	tex264a	-1
	ENSORLG00000004919		-0.95907
	ENSORLG00000012990	fam98b	-0.955606
	ENSORLG00000016156		-0.925999
	ENSORLG00000005382	AZI2	-0.885357
	ENSORLG00000015503	cds2	-0.85457
	ENSORLG00000006239	zgc:101716	-0.818162
	ENSORLG00000011401	2-Dec	-0.800475
	ENSORLG00000005838	alg9	-0.762961
	ENSORLG00000010998	NOX4	-0.752072
	ENSORLG00000019194	psmb8	-0.746905
	ENSORLG00000002860	cct6a	-0.719129
	ENSORLG00000006873	ficd	-0.70044
	ENSORLG00000008445	pus3	-0.584963
	ENSORLG00000008866	pdp1	-0.582804
	ENSORLG00000014787	orc3	-0.573991
	ENSORLG00000012455	spryd4	-0.551015
	ENSORLG00000009744	wu:fi18e02	-0.527247
	ENSORLG00000005435	tmem201	-0.522678
	ENSORLG00000001305	cd151l	-0.474486
	ENSORLG00000013929	tert	-0.454566
	ENSORLG00000005565	BMPR1B (1 of 2)	-0.440573
	ENSORLG00000005974	p2ry12	-0.324002
	ENSORLG00000004283	wdsub1	-0.292393
	ENSORLG00000008887	apeh	-0.288451
	ENSORLG00000008832	fuca2	-0.263034
	ENSORLG00000008832	fuca2	-0.105983
	ENSORLG00000012217	lrch4	-0.0921182
	ENSORLG00000017884	gabrr1	0
	ENSORLG00000014832	glrba	0
	ENSORLG00000013196	nr5a1b	0
	ENSORLG00000020023	or134-1	0
	ENSORLG00000016060	si:ch211-48m9.1	0
	ENSORLG00000000145	slc13a1	0
	ENSORLG00000005019	slc43a2b	0
	ENSORLG00000011461	tmem86b	0
	ENSORLG00000018178	xrcc3	0
	ENSORLG00000015949		0
	ENSORLG00000018832		0
	ENSORLG00000003917	rbms1a	0.0938669
	ENSORLG00000006835	limk2	0.192645
	ENSORLG00000010079	gba	0.211024
	ENSORLG00000020666	ndc1	0.363216
	ENSORLG00000019530	cttnbp2	0.415037
	ENSORLG00000017749	cacna1ea	0.540568
	ENSORLG00000016937	cyp1c2	0.543142
	ENSORLG00000004662	emp3b	0.555215
	ENSORLG00000017762	FASTKD5	0.565597
	ENSORLG00000003445	slc38a3b	0.5667
	ENSORLG00000004437	steap3	0.936575
	ENSORLG00000011794	jagn1a	1
	ENSORLG00000010305	cysltr1	1.24793
	ENSORLG00000019530	cttnbp2	1.58496
	ENSORLG00000018726		1.58496
	ENSORLG00000003445	slc38a3b	1.75489
	ENSORLG00000006835	limk2	1.81237
	ENSORLG00000007800		2
	ENSORLG00000015396	si:ch211-244b2.1	2.16993
	ENSORLG00000008677	vwf	2.18561
	ENSORLG00000013680		2.558
	ENSORLG00000000200	FAM57B (1 of 2)	2.80735
	ENSORLG00000009125	slc5a11	3.32193
	ENSORLG00000015822	si:dkey-246g23.4	3.36923
	ENSORLG00000003837	SHMT2 (1 of 2)	5.49185
	ENSORLG00000006152	irg1l	6.6865
piRNA-3	ENSORLG00000020069	fkbp5	-5.7963
	ENSORLG00000013138	RAB19 (1 of 2)	-4
	ENSORLG00000010106		-3.48727
	ENSORLG00000004038	si:dkey-264d12.5	-3.22239
	ENSORLG00000014718	triobpb	-3.22184
	ENSORLG00000011376	rab11fip1a	-3.1838
	ENSORLG00000005470	dlg2	-3.07595
	ENSORLG00000020525	tbc1d2	-3.04439
	ENSORLG00000011573	fabp3	-2.85934
	ENSORLG00000001630	scamp2l	-2.80735
	ENSORLG00000019484	rcor1 (2 of 2)	-2.73621
	ENSORLG00000015385	klf18	-2.54528
	ENSORLG00000005241	ddx52	-2.51602
	ENSORLG00000018127	rnaseh1	-2.45943
	ENSORLG00000020796	ccdc3	-2.32193
	ENSORLG00000018210	slc4a1ap	-2.16993
	ENSORLG00000005647	fam175b	-2.00856
	ENSORLG00000004889	KBTBD13 (2 of 2)	-2
	ENSORLG00000018204	fosl2	-1.99585
	ENSORLG00000014693	mbtd1	-1.88982
	ENSORLG00000007290		-1.73697
	ENSORLG00000012384	inpp4aa	-1.71272
	ENSORLG00000014704	prkab1b	-1.62963
	ENSORLG00000014693	mbtd1	-1.58496
	ENSORLG00000009787	slc38a4	-1.58496
	ENSORLG00000003225	mtrf1	-1.5502
	ENSORLG00000017314	ABHD1	-1.54956
	ENSORLG00000018362	znf395a	-1.50057
	ENSORLG00000017563	bsdc1	-1.49935
	ENSORLG00000019456		-1.4634
	ENSORLG00000017738	casc5	-1.44746
	ENSORLG00000008316	fam101b	-1.38466
	ENSORLG00000000650	slc30a9	-1.27513
	ENSORLG00000008201	si:ch211-204d2.4	-1.24532
	ENSORLG00000004268	rbfox2 (1 of 2)	-1.19592
	ENSORLG00000008404	ripk2	-1.10009
	ENSORLG00000012663		-1.09236
	ENSORLG00000018790	ppp2r4	-1.0614
	ENSORLG00000017689		-1.04731
	ENSORLG00000000859	gla	-1.0199
	ENSORLG00000002448	JMY (1 of 2)	-1
	ENSORLG00000018127	rnaseh1	-0.974909
	ENSORLG00000018825	si:dkey-6n6.2	-0.938599
	ENSORLG00000000092	ctsd	-0.921014
	ENSORLG00000019927		-0.92083
	ENSORLG00000015993	sh3bp5la	-0.904031
	ENSORLG00000017485	acss1	-0.888743
	ENSORLG00000017563	bsdc1	-0.864537
	ENSORLG00000005474	c1qtnf2	-0.847997
	ENSORLG00000008390	cops5	-0.840382
	ENSORLG00000018790	ppp2r4	-0.63743
	ENSORLG00000002448	JMY (1 of 2)	-0.572579
	ENSORLG00000015734	trmt5	-0.443607
	ENSORLG00000001559	XPO1 (1 of 2)	-0.312468
	ENSORLG00000009403	entpd5b	-0.264647
	ENSORLG00000014718	triobpb	-0.160465
	ENSORLG00000003843	TWF2 (1 of 2)	-0.0289514
	ENSORLG00000005018	gpr146	-0.0157673
	ENSORLG00000000900	camk2b2	0
	ENSORLG00000008316	fam101b	0
	ENSORLG00000013372	nptxra	0
	ENSORLG00000014138	si:ch73-151m17.5	0
	ENSORLG00000002829	si:dkeyp-57f11.2	0
	ENSORLG00000017485	acss1	0.049582
	ENSORLG00000013782	frzb	0.222392
	ENSORLG00000001095	acads	0.51184
	ENSORLG00000009007	si:dkey-182i3.10	0.678072
	ENSORLG00000012589	foxc1b	0.975752
	ENSORLG00000003441	NEUROD2 (1 of 2)	1
	ENSORLG00000005087	frmd3	1.58496
	ENSORLG00000013782	frzb	1.86586
	ENSORLG00000013372	nptxra	2
	ENSORLG00000008586	syngr3a	2.32193
	ENSORLG00000005224	igsf8	2.38391
	ENSORLG00000010307	relt	3.63559
	ENSORLG00000002521	treh	6.37504
