# Supplementary material for: Germ cell and tumor associated piRNAs in the medaka and Xiphophorus melanoma models
Source: BMC Genomics. 2016 May 17;17:357. doi: 10.1186/s12864-016-2697-z (PMC4869193; doi:10.1186/s12864-016-2697-z)
Supplement: Additional file 10: Table S4. — Primers used for quantitative PCR for piRNA and mRNA. (XLSX 11 kb) [file 12864_2016_2697_MOESM10_ESM.xlsx]

## Sheet: Tabelle1
Supplementary Table 1, Primers used for quantitative PCR for piRNA and mRNA
Sl No.	Name	Sequence (5’ to 3’)
1	ola-piR1	GGTAAATCAGAGCGGAGAAATGTG
2	ola-piR2	GCATGCACAGTAGAGAGGACAG
3	ola-piR3	CGAAGAACCTGACGACAGAATAAA
5	SL-poly(A)	GTCGTATCCAGTGCAGGGTCCGAGGTATTCGCACTGGATACGACAAAAAAAAAAAAAAAAAAVN
6	Universal Primer	GCAGGGTCCGAGGTATTCG
7	RNU6	ATGACACGCAAATTCGTGAAG
8	Olpiwil2 fwd	GTTGGGTGGAGAGTTGTGGA
9	Olpiwil2 rev	GCAAAGTGGACAGGAAGCAG
10	Tudor1Fw01	AGGACAGCTGGTCAGAGGAAT
11	Tudor1Rv01	CGCGTAGTTTGCAGAAATCAGCA
12	Olpiwi1 fwd	TCATGGACGGGCTAAAGATG
13	Olpiwi1 rev	GATCCGCTTTTTCACCACAA
14	Ola ef1a up	CACCGGTCACCTGATCTACA
15	Ola ef1a down	GCTCAGCCTTGAGTTTGTCC
