# Supplementary material for: Germ cell and tumor associated piRNAs in the medaka and Xiphophorus melanoma models
Source: BMC Genomics. 2016 May 17;17:357. doi: 10.1186/s12864-016-2697-z (PMC4869193; doi:10.1186/s12864-016-2697-z)
Supplement: Additional file 11: Table S5. — Bed file of medaka piRNA clusters. (BED 2235 kb) [file 12864_2016_2697_MOESM11_ESM.bed]

1	159797	160695
1	170148	176204
1	183068	183728
1	187523	188579
1	205687	208586
1	210524	211671
1	217742	217926
1	219948	220873
1	227817	228503
1	230287	232214
1	241108	241452
1	253966	259137
1	278904	279882
1	282076	286773
1	288675	309206
1	310379	313736
1	333744	334749
1	336088	346352
1	347686	351229
1	352405	363894
1	368803	369771
1	373938	374587
1	379333	384897
1	387523	387562
1	409556	410843
1	432684	433066
1	435676	437913
1	441098	441874
1	445871	445945
1	452339	453988
1	485596	487538
1	496091	496609
1	501573	501927
1	505548	505985
1	510059	511369
1	522305	523489
1	539512	540029
1	543752	544073
1	569436	570699
1	576234	577361
1	579253	580288
1	589295	590141
1	598301	601598
1	602645	603089
1	617586	618880
1	620279	631412
1	637076	637397
1	642502	642542
1	649167	650114
1	653992	654264
1	676433	676616
1	683014	684819
1	694786	697295
1	699000	700074
1	714308	715125
1	753419	758774
1	768335	770689
1	773116	774459
1	778410	779834
1	782211	783456
1	784776	786253
1	793665	797921
1	806059	808829
1	810698	811390
1	812676	813387
1	818566	819212
1	825425	825745
1	828122	828849
1	846401	848554
1	852905	853827
1	859830	863281
1	870514	870607
1	876202	877221
1	881218	881656
1	890896	893200
1	899994	901598
1	902623	902904
1	904147	904345
1	906613	908430
1	914729	915011
1	921875	923860
1	929190	931989
1	937016	938381
1	942940	943350
1	948561	950448
1	952449	961535
1	963042	965099
1	966944	969630
1	981944	982332
1	984762	985125
1	987190	988495
1	991765	992007
1	998164	1000966
1	1003151	1004114
1	1006014	1007184
1	1011083	1014391
1	1027936	1030058
1	1033777	1033963
1	1037880	1037924
1	1056569	1057105
1	1058515	1058801
1	1063482	1064175
1	1065306	1072613
1	1073785	1074222
1	1079798	1083834
1	1092164	1102231
1	1104459	1106072
1	1180119	1186442
1	1189672	1193842
1	1194891	1195425
1	1203443	1203609
1	1208294	1208500
1	1210070	1211883
1	1214644	1214881
1	1256493	1256937
1	1283144	1285619
1	1289115	1297451
1	1302058	1304721
1	1305805	1308787
1	1310035	1311894
1	1314071	1322006
1	1327138	1333200
1	1341937	1344539
1	1346003	1347293
1	1348604	1349614
1	1350939	1352017
1	1357248	1357946
1	1359424	1364625
1	1368423	1368723
1	1370057	1370179
1	1372655	1373261
1	1381196	1381978
1	1407614	1407884
1	1415395	1417491
1	1421561	1422517
1	1433594	1436244
1	1437762	1438304
1	1441168	1442822
1	1451108	1452528
1	1455810	1457965
1	1466146	1466260
1	1469659	1470043
1	1471987	1472783
1	1474283	1474436
1	1479541	1482586
1	1487722	1491862
1	1493315	1493586
1	1497743	1499258
1	1503844	1504199
1	1508594	1511700
1	1515182	1517100
1	1519966	1520684
1	1538208	1538596
1	1540603	1541042
1	1547235	1555792
1	1556992	1559144
1	1562385	1562818
1	1564629	1565328
1	1566439	1566649
1	1569326	1572857
1	1577164	1578891
1	1582232	1584755
1	1586967	1591029
1	1592197	1592237
1	1596208	1598379
1	1601422	1601770
1	1609424	1611267
1	1613622	1614737
1	1617104	1617634
1	1619561	1621457
1	1622983	1623221
1	1700208	1700846
1	1704698	1704873
1	1706431	1707213
1	1708394	1709303
1	1711742	1711793
1	1715360	1716741
1	1722894	1722961
1	1724644	1725272
1	1782583	1782749
1	1789191	1789220
1	1791456	1791515
1	1799079	1800387
1	1802786	1803273
1	1815715	1816988
1	1818140	1820484
1	1825115	1827752
1	1841599	1841731
1	1845322	1845591
1	1849516	1851336
1	1860855	1860885
1	1870112	1870564
1	1874047	1874189
1	1879552	1880645
1	1885011	1885638
1	1903021	1903372
1	1907781	1908249
1	1913668	1914359
1	1919863	1921164
1	1923994	1924483
1	1945968	1948501
1	1951761	1951828
1	1957719	1958069
1	1961686	1963429
1	1985870	1985915
1	1994628	1994668
1	2004399	2009463
1	2020286	2022469
1	2029394	2030149
1	2047421	2050472
1	2053329	2055693
1	2061472	2064510
1	2065868	2066977
1	2070665	2073927
1	2081981	2083717
1	2086952	2087535
1	2101091	2101940
1	2104110	2105999
1	2116044	2116092
1	2121015	2122578
1	2130507	2130610
1	2132067	2132934
1	2160772	2160958
1	2167309	2169533
1	2170903	2171086
1	2177765	2178749
1	2181834	2182297
1	2186306	2188398
1	2190803	2191352
1	2195714	2197214
1	2198440	2199942
1	2211174	2211492
1	2214384	2214542
1	2219793	2221525
1	2227051	2227454
1	2231373	2232450
1	2239013	2239216
1	2241897	2242207
1	2246718	2246923
1	2249404	2249910
1	2251220	2251428
1	2254502	2256077
1	2258383	2258492
1	2267152	2268277
1	2273285	2275608
1	2280285	2280636
1	2288134	2290341
1	2292358	2293264
1	2297167	2298868
1	2300140	2301193
1	2302709	2304991
1	2306634	2306841
1	2308608	2309715
1	2321970	2323095
1	2324556	2325508
1	2330829	2334127
1	2338104	2339185
1	2345161	2346205
1	2378883	2400665
1	2454144	2455671
1	2457708	2458374
1	2459543	2460758
1	2463348	2463426
1	2464924	2471738
1	2484936	2485269
1	2491341	2493605
1	2495017	2495589
1	2502226	2508666
1	2510993	2514740
1	2521226	2522436
1	2530771	2533171
1	2535051	2538676
1	2540700	2545409
1	2552886	2553452
1	2557134	2557548
1	2560825	2563354
1	2567761	2570107
1	2572027	2572104
1	2573439	2574067
1	2582171	2585165
1	2586471	2588762
1	2592232	2594551
1	2597091	2599310
1	2609402	2610688
1	2612257	2612878
1	2621063	2622397
1	2624254	2624422
1	2628611	2629322
1	2633172	2633884
1	2638457	2640190
1	2642940	2642997
1	2651291	2656284
1	2667175	2669391
1	2670544	2670750
1	2676326	2683821
1	2687020	2687491
1	2691687	2692234
1	2693555	2693914
1	2696715	2698094
1	2700853	2701609
1	2706238	2708966
1	2710245	2711211
1	2712251	2712696
1	2716431	2716899
1	2724140	2724814
1	2727773	2728012
1	2735034	2735528
1	2736715	2736966
1	2738274	2739724
1	2741857	2742243
1	2743333	2743546
1	2745817	2750062
1	2763133	2763407
1	2770394	2771064
1	2774857	2775334
1	2777745	2778113
1	2785290	2787593
1	2792393	2794823
1	2805522	2807691
1	2808875	2810249
1	2815031	2815553
1	2817322	2821499
1	2840191	2840539
1	2843389	2846687
1	2849918	2850737
1	2852910	2855885
1	2857295	2857968
1	2859433	2862762
1	2868395	2871666
1	2876188	2882480
1	2883756	2885107
1	2887208	2891801
1	2908940	2910261
1	2911361	2918510
1	2920141	2923039
1	2926340	2926934
1	2931648	2937711
1	2939849	2940215
1	2941256	2949181
1	2955214	2956141
1	2961245	2961808
1	2963507	2963726
1	2969253	2971551
1	2987008	2987485
1	2999685	3000423
1	3005290	3005482
1	3007845	3007879
1	3010901	3011073
1	3016228	3017827
1	3022443	3022481
1	3023946	3026804
1	3028427	3029094
1	3038369	3040623
1	3046073	3047656
1	3057919	3058248
1	3062852	3064459
1	3070261	3070434
1	3074239	3074330
1	3075932	3076044
1	3077191	3077795
1	3080321	3084175
1	3087696	3087885
1	3092647	3093218
1	3094689	3094818
1	3096069	3097131
1	3105941	3106412
1	3108848	3110859
1	3112312	3117119
1	3123025	3123498
1	3125392	3127649
1	3135266	3135520
1	3138013	3139092
1	3143219	3144173
1	3145815	3146411
1	3159407	3160770
1	3166568	3172445
1	3173458	3179003
1	3192298	3192429
1	3194466	3196732
1	3198087	3200782
1	3204874	3205133
1	3209821	3210183
1	3211221	3211828
1	3213072	3216079
1	3218473	3219008
1	3221622	3221923
1	3223873	3224137
1	3230677	3231189
1	3246198	3247736
1	3250899	3251119
1	3252509	3252889
1	3253926	3254987
1	3258265	3259518
1	3266755	3267855
1	3270504	3271457
1	3275048	3275446
1	3286721	3288001
1	3292967	3295881
1	3298029	3298106
1	3304650	3306823
1	3313335	3315955
1	3319608	3319912
1	3326205	3328784
1	3333448	3334300
1	3335831	3336835
1	3347618	3350001
1	3355169	3355671
1	3358177	3360129
1	3374245	3374412
1	3380216	3380517
1	3396282	3396399
1	3398077	3398621
1	3410596	3411259
1	3419198	3429800
1	3432000	3433226
1	3435436	3436978
1	3442186	3456381
1	3458404	3462574
1	3466588	3481231
1	3482490	3493228
1	3598206	3599814
1	3601165	3603511
1	3604730	3605252
1	3606724	3606997
1	3608211	3611074
1	3614798	3615456
1	3631830	3634891
1	3636376	3636699
1	3637820	3639212
1	3642706	3649030
1	3650502	3651148
1	3652893	3657352
1	3665244	3666245
1	3668717	3668913
1	3672216	3673476
1	3715880	3719241
1	3721052	3727741
1	3729417	3740210
1	3741732	3741959
1	3745256	3745996
1	3754008	3756169
1	3757544	3758006
1	3766437	3769479
1	3775886	3779437
1	3780627	3780746
1	3785781	3786048
1	3789534	3790219
1	3795172	3797663
1	3802028	3802460
1	3809477	3810879
1	3813082	3817634
1	3827667	3828982
1	3832342	3832535
1	3835975	3838668
1	3848195	3848368
1	3850074	3850977
1	3853917	3855649
1	3856753	3856959
1	3864318	3864555
1	3865823	3866317
1	3876864	3877149
1	3889651	3890886
1	3892931	3893253
1	3902629	3904970
1	3908641	3909319
1	3910857	3911290
1	3912994	3913343
1	3915890	3916029
1	3923177	3924959
1	3932274	3932839
1	3934970	3935236
1	3943917	3944679
1	3955724	3956883
1	3958084	3958530
1	3965711	3968259
1	3969506	3969852
1	3971100	3971326
1	3973229	3973922
1	3975502	3978292
1	3981069	3982900
1	3985629	3987036
1	3998300	3999041
1	4000092	4000827
1	4002310	4002997
1	4018693	4023066
1	4031832	4031964
1	4035622	4036660
1	4045689	4048001
1	4049431	4050830
1	4052264	4052366
1	4055536	4057085
1	4062394	4062798
1	4065101	4067768
1	4069226	4070287
1	4072334	4075615
1	4082645	4083191
1	4091693	4092738
1	4101826	4101900
1	4102901	4105905
1	4110755	4111636
1	4114381	4116291
1	4117934	4118453
1	4119528	4120169
1	4121925	4122153
1	4126817	4128478
1	4133644	4135899
1	4141648	4142858
1	4145512	4145547
1	4161294	4161794
1	4163450	4165094
1	4186257	4189184
1	4191677	4193198
1	4197957	4198862
1	4213507	4213771
1	4216839	4217186
1	4225722	4226152
1	4229898	4229983
1	4232809	4233854
1	4237127	4237381
1	4239096	4241602
1	4244879	4245139
1	4248345	4253798
1	4258166	4262291
1	4263340	4264587
1	4270249	4270374
1	4272453	4272968
1	4281205	4282975
1	4294896	4295163
1	4308071	4308353
1	4312716	4313100
1	4314207	4314443
1	4316238	4317779
1	4318867	4319871
1	4323919	4324121
1	4327631	4327847
1	4328979	4330948
1	4334462	4337513
1	4346662	4347159
1	4352895	4353149
1	4357770	4358134
1	4370917	4371176
1	4374091	4375119
1	4380389	4380439
1	4382190	4383784
1	4385134	4387657
1	4389246	4389839
1	4397414	4400778
1	4402010	4403422
1	4404707	4406757
1	4428368	4428515
1	4432881	4432959
1	4434328	4436074
1	4437767	4441051
1	4444094	4444463
1	4453264	4454303
1	4456003	4456048
1	4457120	4457445
1	4460220	4461577
1	4467273	4472549
1	4476646	4477241
1	4478332	4478732
1	4479771	4482638
1	4486811	4487013
1	4489356	4489685
1	4494898	4494932
1	4500514	4503153
1	4507176	4509223
1	4512167	4512369
1	4514863	4515226
1	4516846	4517098
1	4519450	4520816
1	4526142	4526335
1	4527834	4528440
1	4530713	4533181
1	4535828	4539312
1	4540916	4541635
1	4547154	4547350
1	4548523	4549090
1	4552057	4552272
1	4562940	4562968
1	4572434	4575153
1	4580803	4582785
1	4585119	4585420
1	4596133	4596227
1	4599235	4599864
1	4602957	4604238
1	4606678	4607779
1	4620495	4621448
1	4622651	4623711
1	4629463	4629511
1	4630740	4630855
1	4639081	4642937
1	4654212	4654975
1	4656367	4659092
1	4663504	4663551
1	4671807	4672053
1	4674620	4674670
1	4676776	4677638
1	4681308	4682138
1	4684452	4689119
1	4702115	4702480
1	4706826	4707080
1	4709332	4709459
1	4710811	4711040
1	4719374	4720029
1	4722158	4723895
1	4727483	4727685
1	4729775	4731970
1	4733521	4734412
1	4741473	4741915
1	4746738	4748425
1	4750304	4751569
1	4754057	4754121
1	4758889	4760543
1	4765028	4765328
1	4775235	4775522
1	4794682	4795397
1	4799746	4800541
1	4802795	4803681
1	4805562	4806907
1	4810260	4812525
1	4814684	4816463
1	4819663	4820414
1	4824604	4824850
1	4829091	4830755
1	4835349	4836184
1	4845324	4846540
1	4847848	4848241
1	4850577	4853324
1	4855353	4860558
1	4869589	4872680
1	4874802	4875153
1	4876208	4876533
1	4882985	4884834
1	4889226	4889476
1	4891990	4893124
1	4900737	4900917
1	4906967	4907092
1	4911458	4911552
1	4914814	4915383
1	4916757	4917200
1	4919139	4921033
1	4923343	4924535
1	4936196	4937839
1	4940645	4941280
1	4954368	4955157
1	4957833	4957945
1	4959677	4960186
1	4976990	4979344
1	4998687	5000057
1	5004602	5005540
1	5007419	5009287
1	5021263	5021360
1	5022828	5025223
1	5026602	5027296
1	5029008	5030291
1	5032553	5032739
1	5034409	5034797
1	5040780	5042554
1	5047082	5047241
1	5053681	5054290
1	5059101	5059430
1	5064637	5065347
1	5069613	5070029
1	5074174	5079537
1	5086556	5087080
1	5088420	5088711
1	5095781	5096294
1	5097900	5100315
1	5101641	5103332
1	5107565	5109158
1	5110202	5112479
1	5113572	5114275
1	5117549	5118464
1	5119687	5120614
1	5128045	5128193
1	5132470	5133418
1	5136280	5137739
1	5139250	5139436
1	5150857	5151035
1	5153537	5154119
1	5155421	5158784
1	5160591	5160758
1	5171021	5171368
1	5173965	5174250
1	5175787	5175998
1	5179881	5180141
1	5196307	5196581
1	5201915	5203497
1	5205784	5207102
1	5226757	5227388
1	5229644	5230223
1	5236336	5238122
1	5241442	5244071
1	5252723	5253514
1	5254681	5255351
1	5261422	5262041
1	5271754	5272655
1	5279488	5279916
1	5287932	5290316
1	5304411	5304610
1	5313533	5313693
1	5315736	5315949
1	5318200	5318773
1	5321856	5322937
1	5332544	5333007
1	5355438	5356883
1	5360767	5361752
1	5371712	5372867
1	5374800	5375011
1	5378928	5379510
1	5386376	5386681
1	5389964	5390671
1	5392504	5392809
1	5402097	5405988
1	5414444	5415627
1	5416771	5419363
1	5420495	5433266
1	5434352	5434852
1	5436028	5438690
1	5449574	5454781
1	5456154	5469113
1	5474144	5474829
1	5476451	5478129
1	5483307	5483817
1	5486914	5488335
1	5493461	5495236
1	5496942	5498846
1	5513921	5514286
1	5518811	5519940
1	5534473	5537311
1	5543830	5546303
1	5549624	5550094
1	5561657	5562944
1	5572064	5572285
1	5575140	5575564
1	5606281	5610602
1	5612299	5613899
1	5636830	5638829
1	5651461	5653249
1	5655349	5657043
1	5659861	5660124
1	5663747	5664735
1	5668024	5668824
1	5704152	5705457
1	5712268	5712449
1	5731845	5732048
1	5743029	5743227
1	5752363	5753705
1	5763026	5763381
1	5770228	5770617
1	5775787	5780648
1	5782832	5784049
1	5787065	5787104
1	5796486	5796518
1	5798218	5800703
1	5803229	5803618
1	5804688	5805052
1	5806315	5807048
1	5832014	5832142
1	5834598	5836185
1	5841405	5841645
1	5847989	5848142
1	5862011	5862239
1	5871835	5872124
1	5883588	5883839
1	5888671	5889205
1	5896812	5899758
1	5903558	5904195
1	5914038	5914692
1	5917811	5917902
1	5936050	5936450
1	5939110	5941586
1	5967028	5968813
1	5972190	5973325
1	5975415	5975571
1	5978584	5978861
1	5983025	5983339
1	5988852	5990844
1	6000664	6001841
1	6012669	6017880
1	6019361	6019691
1	6026029	6026224
1	6028595	6029162
1	6030714	6031783
1	6033499	6033729
1	6037425	6038421
1	6039754	6040601
1	6042816	6044270
1	6051853	6052344
1	6058662	6058918
1	6063026	6063493
1	6064563	6065051
1	6077381	6078375
1	6084262	6087226
1	6089749	6090075
1	6093510	6100081
1	6101707	6101882
1	6112963	6113785
1	6115230	6115960
1	6117091	6119874
1	6128807	6129026
1	6131763	6133071
1	6134732	6135746
1	6137078	6138938
1	6140583	6140622
1	6142042	6144139
1	6150633	6151634
1	6155739	6156423
1	6162474	6163736
1	6164840	6165148
1	6166659	6167438
1	6174180	6175142
1	6197055	6197846
1	6200549	6200737
1	6209413	6212199
1	6224418	6224957
1	6227515	6229273
1	6237944	6241523
1	6245596	6246617
1	6247750	6250193
1	6255376	6255662
1	6262460	6263760
1	6270684	6271094
1	6272332	6272689
1	6277200	6277578
1	6287669	6288931
1	6294050	6295072
1	6297078	6298954
1	6312528	6315284
1	6320543	6320754
1	6323419	6328578
1	6335497	6335635
1	6336831	6339445
1	6349219	6351342
1	6354306	6357281
1	6358813	6359659
1	6363646	6368006
1	6373305	6373601
1	6376086	6376202
1	6381481	6382064
1	6384283	6387019
1	6389103	6389602
1	6392880	6394669
1	6396308	6397503
1	6399891	6400198
1	6404591	6408344
1	6411909	6412115
1	6421344	6421673
1	6422782	6422988
1	6438784	6440404
1	6460899	6462058
1	6466092	6466148
1	6486973	6488333
1	6500025	6500490
1	6508082	6508488
1	6509493	6511283
1	6517442	6517607
1	6522549	6523735
1	6528336	6529288
1	6531409	6531886
1	6538286	6538633
1	6543316	6544862
1	6553561	6553610
1	6559319	6559857
1	6561862	6563408
1	6567126	6567237
1	6572284	6572892
1	6582444	6582954
1	6589719	6589963
1	6592433	6594060
1	6595902	6597566
1	6599182	6601251
1	6603238	6603427
1	6614684	6618981
1	6620313	6620547
1	6622118	6623350
1	6625105	6625704
1	6628526	6629384
1	6633043	6633250
1	6639941	6640090
1	6650873	6651802
1	6654145	6660033
1	6666863	6667071
1	6671004	6671137
1	6674521	6674863
1	6683826	6684136
1	6686195	6686672
1	6692106	6704781
1	6709925	6712220
1	6722280	6723175
1	6725858	6728145
1	6732075	6732454
1	6747607	6748150
1	6758255	6758722
1	6772377	6772636
1	6775061	6775342
1	6776426	6777183
1	6779326	6783984
1	6785072	6785596
1	6796702	6796812
1	6797995	6798177
1	6802575	6802772
1	6809573	6809937
1	6816105	6816168
1	6821927	6822355
1	6827505	6828477
1	6842626	6843390
1	6845323	6847047
1	6853687	6859934
1	6861278	6863225
1	6868595	6869124
1	6871747	6871964
1	6873216	6873297
1	6874341	6874553
1	6877912	6880214
1	6886744	6889510
1	6890908	6892349
1	6915121	6915329
1	6916427	6917577
1	6918699	6919835
1	6929129	6929329
1	6932813	6932855
1	6943967	6944619
1	6951007	6951133
1	6966032	6966529
1	6968003	6968187
1	6970091	6970859
1	6983772	6987362
1	6992789	6994339
1	6997380	6997959
1	7002541	7002646
1	7007104	7009803
1	7015303	7015474
1	7020465	7022368
1	7025154	7026843
1	9435034	9435391
1	9449451	9449662
1	9454416	9454641
1	9461910	9469289
1	9472008	9472085
1	9483597	9485275
1	9491683	9491922
1	9493786	9494591
1	9497176	9498324
1	9500628	9501327
1	9503542	9503579
1	9506896	9508704
1	9511868	9513262
1	9519258	9520377
1	9523683	9523883
1	9525102	9525323
1	9531510	9532542
1	9537984	9543705
1	9564771	9565073
1	9566543	9568131
1	9569553	9569655
1	9579617	9581426
1	9582547	9584656
1	9588261	9589492
1	9594198	9597238
1	9598894	9603444
1	9621494	9623244
1	9625869	9625904
1	9628446	9628773
1	9632358	9633405
1	9645398	9645542
1	9647435	9648462
1	9653825	9654981
1	9656062	9656323
1	9660128	9662821
1	9673813	9674204
1	9684485	9687058
1	9691055	9691254
1	9693097	9694216
1	9695954	9699501
1	9703051	9704537
1	9711980	9712084
1	9713303	9713513
1	9722497	9723593
1	9728064	9729703
1	9733998	9734342
1	9736830	9736941
1	9739333	9739506
1	9741545	9741711
1	9744565	9745128
1	9749999	9752922
1	9757714	9759695
1	9768287	9768686
1	9780443	9783817
1	9790465	9790787
1	9809012	9809249
1	9811809	9812203
1	9817631	9818821
1	9829022	9831083
1	9832316	9836236
1	9892597	9894693
1	9897783	9899533
1	9909136	9909526
1	9910606	9913011
1	9914110	9915702
1	9918100	9919485
1	9920527	9920738
1	9924152	9924473
1	9926623	9930204
1	9934911	9938220
1	9940096	9940835
1	9943489	9947891
1	9951892	9953433
1	9958595	9963773
1	9976405	9976646
1	9979419	9980702
1	9984617	9984725
1	9988705	9988921
1	9995951	10000928
1	10006809	10008824
1	10011852	10012982
1	10014469	10016478
1	10021529	10023294
1	10024717	10024830
1	10030571	10031431
1	10034165	10035256
1	10043225	10044001
1	10045139	10046699
1	10049491	10050012
1	10053526	10054245
1	10056317	10059558
1	10060654	10062075
1	10064020	10064245
1	10068941	10069152
1	10079313	10082546
1	10085454	10085754
1	10092868	10095548
1	10097421	10101658
1	10104515	10104862
1	10109003	10110335
1	10115240	10116431
1	10122922	10124099
1	10127353	10127638
1	10128814	10129163
1	10130835	10131413
1	10139060	10139537
1	10145809	10146027
1	10150275	10152426
1	10154527	10155753
1	10160244	10163128
1	10167917	10167955
1	10170116	10170154
1	10175209	10178153
1	10182897	10185893
1	10191849	10193081
1	10199040	10200407
1	10202014	10202446
1	10207454	10208525
1	10209785	10211351
1	10223546	10224758
1	10228530	10233043
1	10236403	10237623
1	10244864	10247900
1	10252391	10253494
1	10265165	10265298
1	10267777	10269749
1	10274348	10274721
1	10277846	10278714
1	10287681	10288274
1	10303031	10303542
1	10312246	10313638
1	10315238	10315501
1	10316828	10318854
1	10326851	10332656
1	10337287	10338251
1	10340662	10341502
1	10346018	10347602
1	10355965	10356946
1	10359874	10360151
1	10363209	10363420
1	10366922	10368495
1	10369822	10371943
1	10376640	10377458
1	10378573	10380002
1	10384527	10389013
1	10390193	10393081
1	10398188	10399328
1	10401750	10404218
1	10444751	10445390
1	10453515	10455653
1	10461027	10462243
1	10466500	10466944
1	10472462	10476856
1	10487571	10487761
1	10496430	10498190
1	10499397	10500453
1	10501651	10501945
1	10503719	10504250
1	10506455	10507145
1	10509334	10511385
1	10514898	10517062
1	10524724	10524789
1	10527891	10527926
1	10531178	10532145
1	10534217	10535151
1	10537473	10537504
1	10541177	10543657
1	10545182	10545984
1	10549999	10552080
1	10557486	10557891
1	10566089	10566394
1	10567704	10568309
1	10597117	10597692
1	10601350	10602375
1	10606613	10608298
1	10609687	10609854
1	10611714	10613847
1	10615863	10618453
1	10623485	10623674
1	10629143	10629431
1	10630892	10632659
1	10644049	10645179
1	10652068	10652922
1	10654441	10654608
1	10658961	10661168
1	10668198	10669646
1	10672246	10673823
1	10675411	10675672
1	10681671	10683004
1	10685023	10686829
1	10687838	10688196
1	10697332	10697801
1	10700886	10701758
1	10705488	10706440
1	10707848	10708921
1	10712577	10716246
1	10717313	10718828
1	10719893	10720870
1	10731356	10732653
1	10733738	10733992
1	10740735	10740947
1	10746225	10746681
1	10747769	10750125
1	10757763	10758500
1	10773207	10775047
1	10787357	10789026
1	10790143	10790645
1	10792991	10793337
1	10797151	10798502
1	10805083	10805280
1	10822822	10826438
1	10827740	10829262
1	10831738	10834909
1	10875843	10876006
1	10883628	10885466
1	10887807	10887929
1	10893268	10893401
1	10894439	10895672
1	10899010	10900968
1	10904746	10904988
1	10906062	10907159
1	10927467	10928519
1	10939516	10939693
1	10961955	10962142
1	10970740	10971774
1	10975496	10975575
1	10982199	10983410
1	10992106	10992330
1	11011731	11011934
1	11018656	11019939
1	11025277	11026402
1	11034778	11034970
1	11044119	11044256
1	11050431	11050637
1	11060785	11060869
1	11062327	11062657
1	11076628	11076970
1	11089685	11090210
1	11091802	11092059
1	11096153	11097112
1	11105014	11106163
1	11108686	11109830
1	11110986	11112011
1	11120933	11121944
1	11128821	11130204
1	11132049	11132737
1	11147995	11149421
1	11150467	11152504
1	11159703	11159773
1	11161430	11163160
1	11175494	11175889
1	11180106	11180568
1	11186107	11188018
1	11200767	11201991
1	11204947	11206130
1	11227493	11228680
1	11233268	11233363
1	11238605	11241571
1	11243437	11244752
1	11250468	11250765
1	11252306	11252827
1	11256774	11256875
1	11261693	11262789
1	11271512	11276054
1	11280870	11281593
1	11288563	11289449
1	11290978	11294397
1	11295492	11296677
1	11301086	11301228
1	11303423	11304867
1	11306554	11307062
1	11308332	11310708
1	11322392	11323090
1	11329047	11330607
1	11333421	11333490
1	11335771	11338143
1	11340212	11342463
1	11343668	11344582
1	11347344	11349925
1	11353905	11353997
1	11358086	11362190
1	11394474	11397160
1	11400295	11400513
1	11403516	11403690
1	11407454	11407522
1	11409291	11409564
1	11413585	11414498
1	11416594	11416875
1	11446215	11446519
1	11448744	11449174
1	11461823	11461919
1	11466450	11466578
1	11474885	11474918
1	11479201	11480007
1	11493884	11494087
1	11495801	11496932
1	11499254	11499376
1	11509580	11509616
1	11522145	11523074
1	11525113	11525663
1	11536042	11536291
1	11545547	11545612
1	11559948	11560857
1	11565645	11565689
1	11573023	11575102
1	11585421	11587397
1	11609484	11610395
1	11617598	11618249
1	11626024	11627162
1	11629709	11631680
1	11639707	11641441
1	11645202	11645417
1	11646530	11646837
1	11647956	11648966
1	11667134	11667400
1	11676160	11676375
1	11685984	11691654
1	11692696	11695009
1	11696980	11700383
1	11701673	11706831
1	11712252	11712701
1	11736971	11737265
1	11744754	11745900
1	11751335	11752418
1	11755564	11755908
1	11758523	11758911
1	11787841	11788221
1	11789283	11791550
1	11803941	11804185
1	11813021	11813808
1	11830844	11831767
1	11836020	11837547
1	11856051	11857731
1	11863950	11864449
1	11867467	11867544
1	11870675	11872588
1	11888407	11889856
1	11892848	11894331
1	11896234	11896288
1	11905867	11906158
1	11917321	11917427
1	11925373	11925626
1	11927174	11927581
1	11939062	11939326
1	11943711	11944127
1	11955069	11955817
1	12008113	12008399
1	12010231	12014072
1	12036113	12036421
1	12038446	12038476
1	12039683	12039713
1	12043086	12043849
1	12045364	12045844
1	12052224	12052444
1	12056037	12056250
1	12057806	12058461
1	12062844	12064753
1	12068638	12068684
1	12070282	12070817
1	12087678	12089029
1	12095495	12096241
1	12100155	12100436
1	12117077	12118579
1	12120628	12122208
1	12133704	12134236
1	12165685	12168490
1	12176601	12177264
1	12185682	12186359
1	12192870	12193022
1	12209734	12210018
1	12212886	12213665
1	12215109	12215295
1	12226465	12226525
1	12228994	12229101
1	12248874	12249022
1	12255730	12256605
1	12263374	12263411
1	12268365	12268679
1	12271351	12272346
1	12280615	12282700
1	12285572	12285770
1	12302692	12303780
1	12310044	12310993
1	12320834	12321710
1	12324650	12326055
1	12330804	12331911
1	12338916	12339991
1	12353145	12353182
1	12360428	12360964
1	12363837	12363881
1	12368065	12368631
1	12370191	12371676
1	12373258	12373465
1	12377845	12378106
1	12386879	12386949
1	12402638	12405882
1	12407810	12408304
1	12409346	12412057
1	14226444	14227323
1	14230294	14231099
1	14264100	14265157
1	14268194	14272502
1	14284837	14285443
1	14286609	14287361
1	14290023	14291891
1	14293507	14295235
1	14296462	14296660
1	14302052	14302097
1	14308692	14308816
1	14315979	14316451
1	14390289	14391524
1	14395445	14397728
1	14399540	14399757
1	14401352	14402109
1	14410678	14415077
1	14416487	14417688
1	14435035	14435071
1	14453395	14454635
1	14460652	14461271
1	14482952	14483950
1	14487176	14487940
1	14498627	14498843
1	14502132	14502372
1	14510835	14512002
1	14531096	14531790
1	14536366	14538832
1	14539865	14541964
1	14543280	14544565
1	14545985	14546476
1	14547586	14548726
1	14549875	14549965
1	14555093	14555520
1	14560272	14565948
1	14572438	14578239
1	14585816	14587146
1	14599083	14601627
1	14604257	14606796
1	14611010	14611761
1	14615936	14616102
1	14626479	14626973
1	14630622	14630836
1	14633193	14636156
1	14637555	14638054
1	14645124	14645230
1	14647388	14648068
1	14650114	14650301
1	14652413	14660330
1	14662320	14663788
1	14670238	14670272
1	14671546	14671844
1	14679291	14679638
1	14687625	14689048
1	14690664	14692435
1	14693600	14698593
1	14702364	14703827
1	14707027	14707203
1	14715069	14717225
1	14730997	14733592
1	14742170	14743685
1	14750997	14751903
1	14755195	14757941
1	14761846	14762242
1	14764561	14764771
1	14766316	14766856
1	14772982	14775289
1	14780378	14780605
1	14788607	14790555
1	14795048	14799369
1	14801965	14802807
1	14810026	14812206
1	14813893	14815161
1	14838575	14840902
1	14843478	14845753
1	14848923	14849527
1	14874859	14875300
1	14879714	14880537
1	14902657	14902918
1	14905297	14905746
1	14908873	14909499
1	14917495	14919262
1	14923422	14925399
1	14926659	14926982
1	14930469	14932801
1	14939081	14939274
1	14944795	14945172
1	14956191	14956242
1	14957359	14957883
1	14962464	14963595
1	14970485	14970530
1	14973620	14974123
1	14978406	14979789
1	14982704	14991704
1	14995060	14996835
1	15001523	15003720
1	15012375	15014439
1	15017328	15017521
1	15020621	15020855
1	15031285	15035107
1	15043537	15048973
1	15054533	15055899
1	15063067	15063276
1	15074382	15074744
1	15076387	15078238
1	15081905	15082214
1	15093744	15098325
1	15103236	15103819
1	15106338	15107178
1	15110369	15111503
1	15115230	15115747
1	15123575	15124525
1	15138420	15138612
1	15148827	15151216
1	15155835	15156022
1	15161073	15161226
1	15167052	15169098
1	15172121	15172798
1	15175058	15175369
1	15182831	15184090
1	15206459	15207448
1	15212125	15212512
1	15215818	15216462
1	15220117	15220745
1	15226711	15227113
1	15236809	15237369
1	15248300	15248469
1	15251672	15252120
1	15259873	15260199
1	15265361	15266743
1	15270008	15273327
1	15275377	15278771
1	15282936	15285166
1	15290013	15292479
1	15293998	15294567
1	15296169	15297396
1	15298916	15300103
1	15304830	15305152
1	15311092	15311397
1	15315870	15316696
1	15317830	15319136
1	15327708	15328726
1	15333062	15334055
1	15336959	15337524
1	15343045	15346680
1	15356856	15357197
1	15366330	15367987
1	15376673	15379551
1	15391981	15393828
1	15394850	15395789
1	15398670	15399628
1	15401150	15403237
1	15411728	15412872
1	15423035	15423557
1	15425163	15425427
1	15432449	15432657
1	15435869	15436388
1	15437955	15439270
1	15443005	15444774
1	15450018	15450647
1	15455717	15456023
1	15457039	15458577
1	15463723	15464139
1	15467431	15467617
1	15469732	15470089
1	15471391	15472537
1	15484481	15485297
1	15488987	15489057
1	15491868	15492962
1	15498063	15501335
1	15504692	15504876
1	15510224	15510662
1	15516086	15516384
1	15519132	15519162
1	15525873	15526416
1	15529193	15529458
1	15531711	15532103
1	15538249	15539044
1	15540877	15540986
1	15544259	15544402
1	15547158	15547969
1	15553921	15554550
1	15555775	15557325
1	15571440	15571653
1	15573353	15574603
1	15581135	15581981
1	15584147	15585633
1	15601864	15605455
1	15606914	15606971
1	15614070	15614619
1	15621798	15623295
1	15626138	15626632
1	15629225	15629389
1	15640373	15640456
1	15642015	15642155
1	15651074	15652607
1	15653885	15668350
1	15672036	15672224
1	15676758	15680385
1	15682083	15682844
1	15684196	15685458
1	15688342	15688853
1	15692884	15693377
1	15694514	15695620
1	15696924	15697694
1	15706280	15706894
1	15708833	15709152
1	15711443	15712388
1	15723836	15725521
1	15727595	15727668
1	15728814	15728904
1	15730105	15730798
1	15733771	15735069
1	15736521	15737464
1	15741679	15743115
1	15744141	15745740
1	15750050	15755227
1	15760434	15760698
1	15764612	15764888
1	15768902	15772023
1	15776560	15776600
1	15782905	15783287
1	15785772	15789713
1	15790854	15791003
1	15799786	15800028
1	15801036	15803120
1	15810072	15810765
1	15815509	15815687
1	15818297	15818814
1	15821056	15824216
1	15825305	15831717
1	15922430	15923574
1	15926755	15928648
1	15929883	15941017
1	15955887	15957750
1	15959274	15961267
1	15962809	15966557
1	15972710	15978308
1	15980626	15981922
1	15989592	15991925
1	15994410	15995646
1	15996910	15998355
1	16002475	16005500
1	16007103	16008777
1	16009913	16010472
1	16012113	16012941
1	16016654	16017865
1	16021746	16025334
1	16038130	16038951
1	16043905	16043936
1	16050801	16051850
1	16054478	16056534
1	16060512	16062337
1	16068955	16071786
1	16077756	16078080
1	16089875	16091090
1	16098019	16101287
1	16112704	16113367
1	16117580	16117695
1	16125385	16128256
1	16135973	16136305
1	16140565	16141643
1	16159387	16159832
1	16163749	16165419
1	16177881	16178026
1	16179987	16182217
1	16187917	16188974
1	16190122	16190673
1	16192234	16195675
1	16197805	16198613
1	16200602	16201639
1	16235752	16236545
1	16248196	16248227
1	16254901	16255848
1	16267650	16267824
1	16270090	16270301
1	16271767	16271978
1	16298404	16298977
1	16309351	16309683
1	16312278	16313182
1	16326773	16328310
1	16331141	16332441
1	16334045	16334592
1	16337490	16339154
1	16345315	16348705
1	16352494	16359269
1	16364202	16364415
1	16371861	16372791
1	16409812	16410026
1	16413845	16414043
1	16415950	16416009
1	16420559	16420858
1	16423911	16424970
1	16428066	16428186
1	16437734	16438726
1	16443030	16443074
1	16449272	16449459
1	16452663	16454244
1	16456981	16459811
1	16463970	16464735
1	16472347	16473269
1	16483485	16485648
1	16523273	16524488
1	16529412	16529609
1	16530875	16531174
1	16553490	16553670
1	16554687	16554944
1	16558843	16559212
1	16570220	16571226
1	16588802	16589149
1	16600005	16600790
1	16622741	16625863
1	16632984	16633985
1	16657413	16658971
1	16660418	16660785
1	16662323	16662719
1	16672091	16672602
1	16674973	16675087
1	16686417	16686918
1	16692744	16694947
1	16703829	16704165
1	16707164	16707461
1	16722980	16723816
1	16725987	16726885
1	16728918	16728956
1	16752371	16753692
1	16755010	16755205
1	16761680	16762899
1	16766369	16766492
1	16784649	16785222
1	16791423	16791466
1	16796298	16796503
1	16801407	16802948
1	16804925	16805468
1	16807017	16808206
1	16812531	16812671
1	16814915	16816016
1	16819478	16820200
1	16823720	16825894
1	16827803	16828437
1	16833654	16834072
1	16842234	16844933
1	16846602	16847618
1	16851564	16852062
1	16859817	16860630
1	16864104	16865448
1	16884459	16888138
1	16907771	16908895
1	16921984	16925248
1	16929003	16929696
1	16932008	16935076
1	16936492	16943926
1	16948012	16948386
1	16955022	16970664
1	16972524	16982429
1	16984034	16984246
1	17007843	17011268
1	17018990	17019416
1	17030918	17033478
1	17040121	17040351
1	17050295	17050327
1	17065003	17065255
1	17075795	17075986
1	17103649	17104304
1	17110094	17110416
1	17116081	17116443
1	17121453	17121657
1	17124777	17124949
1	17126575	17126908
1	17131925	17134146
1	17141734	17142869
1	17146515	17147372
1	17150411	17152864
1	17157663	17158600
1	17159937	17160776
1	17180791	17180929
1	17185973	17186630
1	17194378	17194515
1	17197051	17197244
1	17202397	17203198
1	17204264	17204492
1	17233382	17234988
1	17236895	17237535
1	17242435	17242648
1	17249864	17250248
1	17257379	17258474
1	17266919	17267226
1	17271864	17271969
1	17274059	17275187
1	17278038	17278309
1	17282293	17285387
1	17288369	17290127
1	17296217	17296804
1	17300427	17301055
1	17329318	17332588
1	17335874	17337893
1	17344675	17345220
1	17357772	17360075
1	17366905	17367238
1	17372907	17373428
1	17389422	17389611
1	17397639	17401970
1	17413253	17413908
1	17422748	17423962
1	17427868	17428862
1	17430682	17433792
1	17435404	17437129
1	17438340	17439748
1	17444809	17445872
1	17448889	17452259
1	17460913	17461433
1	17481883	17482838
1	17487080	17487682
1	17490737	17493708
1	17496907	17498737
1	17499941	17500388
1	17502404	17503883
1	17506659	17507546
1	17512397	17514229
1	17516399	17518212
1	17519236	17522184
1	17532803	17533910
1	17535586	17535799
1	17539102	17540892
1	17542826	17548247
1	17551975	17552154
1	17553363	17555462
1	17563628	17563789
1	17567794	17568345
1	17579025	17579867
1	17584812	17585186
1	17597356	17600213
1	17607541	17607698
1	17611437	17611703
1	17621271	17623499
1	17627588	17627734
1	17635270	17635560
1	17639497	17639788
1	17652517	17652820
1	17660550	17660664
1	17664774	17664860
1	17674389	17675527
1	17693652	17697434
1	17701610	17702136
1	17737925	17738231
1	17745124	17745257
1	17747034	17749319
1	17758318	17758719
1	17761994	17765547
1	17777504	17777835
1	17787852	17788865
1	17790449	17791090
1	17793065	17793355
1	17814417	17815074
1	17816856	17819412
1	17824175	17825108
1	17836479	17838072
1	17839480	17840506
1	17841765	17842091
1	17855081	17855307
1	17858870	17859967
1	17865359	17865725
1	17870979	17873435
1	17877808	17878962
1	17880419	17883324
1	17888665	17890328
1	17901747	17901786
1	17909241	17914183
1	17916440	17917622
1	17920018	17925494
1	17928839	17934751
1	17939447	17940063
1	17959037	17960017
1	17963017	17963117
1	17965078	17965117
1	17969097	17969673
1	17985150	17985555
1	17991182	17991858
1	18031701	18032065
1	18040399	18044095
1	18081983	18084926
1	18139952	18142223
1	18145450	18146017
1	18153167	18153315
1	18154433	18155504
1	18161308	18161636
1	18163730	18164256
1	18169644	18169838
1	18171730	18171773
1	18172969	18174399
1	18188304	18188821
1	18190078	18190610
1	18194171	18194203
1	18196511	18196549
1	18214995	18215230
1	18217034	18217420
1	18238335	18238674
1	18257739	18258402
1	18261760	18262315
1	18263940	18264150
1	18276962	18277003
1	18282210	18283939
1	18285077	18286988
1	18291042	18291976
1	18296715	18297635
1	18301050	18301548
1	18313552	18315060
1	18317573	18317809
1	18320954	18322633
1	18331575	18332165
1	18334722	18335980
1	18339828	18342719
1	18345898	18347174
1	18351400	18352795
1	18354761	18357191
1	18411371	18414414
1	18449635	18450810
1	18452519	18452757
1	18480602	18480663
1	18502644	18504226
1	18507496	18508767
1	18514883	18516033
1	18521498	18521903
1	18525110	18525410
1	18526721	18528060
1	18530048	18530297
1	18534524	18534716
1	18537224	18537550
1	18564573	18564792
1	18566964	18568673
1	18570934	18572058
1	18573358	18573950
1	18575526	18575976
1	18577852	18580353
1	18581396	18581619
1	18599477	18601118
1	18602210	18602343
1	18605665	18605883
1	18610190	18611018
1	18612210	18612949
1	18614490	18615000
1	18616475	18618737
1	18620874	18625307
1	18627257	18628262
1	18631375	18632820
1	18634589	18635675
1	18648446	18650935
1	18652050	18652241
1	18788054	18788598
1	18804856	18805731
1	18810438	18810734
1	18816290	18817023
1	18825256	18827370
1	18834123	18836757
1	18838097	18838304
1	18844718	18847473
1	18848667	18848787
1	18850162	18851410
1	18856348	18856670
1	18858415	18859777
1	18868028	18868259
1	18869619	18870246
1	18871349	18872207
1	18880288	18882816
1	18884619	18887778
1	18889743	18889999
1	18892206	18892811
1	18899768	18900963
1	18935432	18937157
1	18939525	18940133
1	18941724	18942051
1	18943475	18944135
1	18947722	18950320
1	18953291	18953497
1	18955458	18955492
1	18962639	18963313
1	18965823	18966003
1	18970165	18970826
1	18971916	18973305
1	18980272	18981528
1	18991108	18991191
1	18996478	18997254
1	19005569	19010916
1	19018486	19021804
1	19023998	19030684
1	19034251	19034668
1	19083720	19091778
1	19093360	19095326
1	19101426	19102692
1	19106158	19108212
1	19111160	19114092
1	19115099	19116954
1	19118226	19120161
1	19122160	19122533
1	19127344	19129919
1	19132133	19133541
1	19134759	19135910
1	19142726	19143766
1	19144981	19146040
1	19148684	19151193
1	19152375	19153894
1	19155530	19156774
1	19161336	19162795
1	19165369	19166437
1	19167679	19167988
1	19181868	19181902
1	19183004	19183653
1	19195311	19196054
1	19202046	19204830
1	19210765	19211650
1	19213232	19214654
1	19217021	19220068
1	19232391	19233856
1	19236570	19237534
1	19241524	19244078
1	19249482	19251943
1	19253157	19256501
1	19258779	19265914
1	19268785	19272336
1	19275027	19275946
1	19280168	19281893
1	19284166	19285472
1	19289741	19289940
1	19299954	19300017
1	19301375	19302490
1	19328633	19333608
1	19335254	19339596
1	19340848	19341543
1	19346756	19349015
1	19356307	19357620
1	19367813	19369349
1	19370415	19371695
1	19373413	19376145
1	19377519	19379892
1	19385173	19385986
1	19392971	19400264
1	19404785	19407984
1	19410367	19411976
1	19414060	19415947
1	19418398	19420321
1	19433885	19435685
1	19446558	19446920
1	19449859	19450166
1	19455453	19456282
1	19460225	19464879
1	19469264	19474285
1	19478066	19478119
1	19484653	19484697
1	19487252	19487783
1	19491749	19492368
1	19502335	19502711
1	19515206	19516074
1	19520816	19524685
1	19536024	19536723
1	19543573	19543760
1	19544951	19545019
1	19553831	19555214
1	19565657	19565977
1	19568559	19570934
1	19572057	19572404
1	19593724	19593790
1	19596362	19597858
1	19599561	19617911
1	19619363	19619502
1	19627612	19630479
1	19631910	19632135
[truncated: 108,262 more rows]
