# Supplementary material for: Germ cell and tumor associated piRNAs in the medaka and Xiphophorus melanoma models
Source: BMC Genomics. 2016 May 17;17:357. doi: 10.1186/s12864-016-2697-z (PMC4869193; doi:10.1186/s12864-016-2697-z)
Supplement: Additional file 12: Table S6. — Bed file of Xiphophorus piRNA clusters. (BED 1072 kb) [file 12864_2016_2697_MOESM12_ESM.bed]

AGAJ01039014.1	24750	24893
AGAJ01039504.1	31223	31516
AGAJ01039647.1	19054	19193
AGAJ01039647.1	45138	45201
AGAJ01040084.1	4292	4530
AGAJ01040084.1	6049	9281
AGAJ01040084.1	10877	13748
AGAJ01040084.1	15213	15448
AGAJ01040084.1	16953	17322
AGAJ01040084.1	20082	20240
AGAJ01040084.1	28863	29052
AGAJ01040084.1	34452	34692
AGAJ01040084.1	50337	50419
AGAJ01040084.1	52641	53725
AGAJ01040320.1	15	89
AGAJ01040320.1	15789	16223
AGAJ01040320.1	31197	31232
AGAJ01040320.1	32775	32900
AGAJ01040320.1	38064	38200
AGAJ01040320.1	50352	50391
AGAJ01040636.1	35	133
AGAJ01040636.1	30524	30992
AGAJ01040636.1	44292	44426
AGAJ01040636.1	48528	48770
AGAJ01040721.1	53	1836
AGAJ01040721.1	52170	52289
AGAJ01041016.1	18212	18388
AGAJ01041072.1	7	151
AGAJ01041072.1	14566	14856
AGAJ01041072.1	19171	19606
AGAJ01041072.1	29945	30131
AGAJ01041072.1	36275	36467
AGAJ01041072.1	47176	49294
AGAJ01041081.1	20557	20859
AGAJ01041081.1	27202	27386
AGAJ01041081.1	38590	38894
AGAJ01041449.1	45244	45325
AGAJ01041555.1	30	1445
AGAJ01041612.1	21562	21820
AGAJ01041612.1	34240	34508
AGAJ01041682.1	14716	14823
AGAJ01041682.1	16879	17426
AGAJ01041682.1	20744	20782
AGAJ01041712.1	12987	13250
AGAJ01041712.1	16849	17374
AGAJ01041743.1	9040	9190
AGAJ01041797.1	41502	42282
AGAJ01041817.1	2	48
AGAJ01041817.1	18929	19057
AGAJ01041817.1	25925	26470
AGAJ01041846.1	7748	7902
AGAJ01041846.1	24449	24552
AGAJ01041847.1	5932	6521
AGAJ01041847.1	38166	38351
AGAJ01041847.1	41419	41493
AGAJ01041967.1	30	714
AGAJ01041967.1	5011	5326
AGAJ01041967.1	19656	19985
AGAJ01042108.1	599	813
AGAJ01042119.1	35771	37139
AGAJ01042150.1	21074	21297
AGAJ01042241.1	8415	9334
AGAJ01042241.1	27427	27994
AGAJ01042241.1	30988	31198
AGAJ01042241.1	33545	33697
AGAJ01042241.1	35312	36096
AGAJ01042302.1	2	361
AGAJ01042352.1	9589	10049
AGAJ01042352.1	16020	16068
AGAJ01042352.1	31262	31302
AGAJ01042352.1	36308	36478
AGAJ01042384.1	1289	1905
AGAJ01042384.1	12840	13063
AGAJ01042384.1	20110	20175
AGAJ01042384.1	26405	27368
AGAJ01042430.1	1245	1275
AGAJ01042430.1	18490	18576
AGAJ01042430.1	26466	26628
AGAJ01042611.1	399	866
AGAJ01042611.1	5766	10416
AGAJ01042611.1	22698	22728
AGAJ01042611.1	24552	24625
AGAJ01042611.1	25662	25734
AGAJ01042611.1	32723	33725
AGAJ01042611.1	35291	35382
AGAJ01042666.1	11673	11834
AGAJ01042666.1	25202	25339
AGAJ01042666.1	32355	32642
AGAJ01042835.1	6561	6933
AGAJ01042835.1	9754	9790
AGAJ01042835.1	30375	30689
AGAJ01042835.1	33357	33445
AGAJ01042866.1	17434	17566
AGAJ01042914.1	15505	15588
AGAJ01042914.1	22907	23276
AGAJ01042914.1	32673	32808
AGAJ01042995.1	18624	19126
AGAJ01042996.1	14676	14910
AGAJ01042997.1	26007	26358
AGAJ01042997.1	27541	27658
AGAJ01043127.1	22683	23547
AGAJ01043173.1	21273	21774
AGAJ01043294.1	860	5775
AGAJ01043343.1	3259	3448
AGAJ01043343.1	10695	10743
AGAJ01043384.1	14850	15640
AGAJ01043384.1	21671	21765
AGAJ01043384.1	26739	26953
AGAJ01043384.1	28929	29226
AGAJ01043404.1	9807	10512
AGAJ01043404.1	27223	27303
AGAJ01043460.1	21585	23400
AGAJ01043494.1	19693	19758
AGAJ01043549.1	16496	16574
AGAJ01043549.1	23538	23686
AGAJ01043627.1	5708	5741
AGAJ01043627.1	13861	14060
AGAJ01043627.1	18878	20807
AGAJ01043627.1	27404	27459
AGAJ01043689.1	3	276
AGAJ01043736.1	10692	10778
AGAJ01043843.1	4373	4417
AGAJ01043889.1	4019	4270
AGAJ01043889.1	14820	14871
AGAJ01043889.1	20129	20292
AGAJ01043951.1	541	570
AGAJ01043951.1	11180	12584
AGAJ01043951.1	24896	25288
AGAJ01044042.1	12437	12764
AGAJ01044180.1	6914	6967
AGAJ01044202.1	22840	23686
AGAJ01044217.1	824	1120
AGAJ01044217.1	12012	12278
AGAJ01044217.1	14643	14812
AGAJ01044290.1	17717	18202
AGAJ01044314.1	22661	23031
AGAJ01044328.1	3262	3433
AGAJ01044328.1	7076	7145
AGAJ01044328.1	11111	11789
AGAJ01044328.1	12936	13596
AGAJ01044331.1	599	3856
AGAJ01044331.1	22744	22780
AGAJ01044348.1	1438	1681
AGAJ01044349.1	22342	22590
AGAJ01044374.1	59	199
AGAJ01044385.1	3639	4052
AGAJ01044385.1	5561	5775
AGAJ01044385.1	11547	11775
AGAJ01044511.1	21299	21583
AGAJ01044530.1	241	318
AGAJ01044544.1	851	916
AGAJ01044544.1	8025	11747
AGAJ01044544.1	19297	19425
AGAJ01044603.1	15	80
AGAJ01044614.1	5450	5666
AGAJ01044614.1	14086	14408
AGAJ01044627.1	6	4602
AGAJ01044627.1	10005	10131
AGAJ01044627.1	15621	15851
AGAJ01044657.1	14302	14374
AGAJ01044657.1	17322	17792
AGAJ01044703.1	7479	7656
AGAJ01044744.1	6937	7165
AGAJ01044752.1	10666	10860
AGAJ01044752.1	15413	15547
AGAJ01044804.1	668	708
AGAJ01044804.1	3508	4773
AGAJ01044804.1	7691	7910
AGAJ01044804.1	19450	19863
AGAJ01044805.1	1019	1134
AGAJ01044805.1	2137	2228
AGAJ01044805.1	5464	5655
AGAJ01044805.1	15379	15689
AGAJ01044805.1	19642	19768
AGAJ01044817.1	934	1407
AGAJ01044817.1	19673	19826
AGAJ01044882.1	18427	19384
AGAJ01044896.1	6546	7576
AGAJ01044897.1	16183	16462
AGAJ01044898.1	1	455
AGAJ01044899.1	9601	9631
AGAJ01044926.1	11690	11900
AGAJ01044927.1	5523	6914
AGAJ01044938.1	213	1687
AGAJ01044938.1	5277	5465
AGAJ01044956.1	8965	9255
AGAJ01044969.1	18362	18855
AGAJ01045034.1	7	177
AGAJ01045034.1	18547	18586
AGAJ01045042.1	159	1628
AGAJ01045042.1	4507	4652
AGAJ01045042.1	11618	12081
AGAJ01045042.1	14525	14795
AGAJ01045048.1	7	2190
AGAJ01045059.1	4	531
AGAJ01045059.1	10073	10566
AGAJ01045063.1	16534	18367
AGAJ01045071.1	8	162
AGAJ01045071.1	6697	6899
AGAJ01045071.1	18082	18342
AGAJ01045076.1	17240	18318
AGAJ01045085.1	13827	13939
AGAJ01045090.1	17969	18113
AGAJ01045133.1	1358	2073
AGAJ01045133.1	6543	6736
AGAJ01045169.1	1626	2032
AGAJ01045169.1	13742	13899
AGAJ01045169.1	15454	15891
AGAJ01045204.1	14500	17364
AGAJ01045239.1	16808	17147
AGAJ01045277.1	2819	3075
AGAJ01045277.1	16128	16998
AGAJ01045302.1	4	68
AGAJ01045388.1	29	393
AGAJ01045388.1	4349	4403
AGAJ01045396.1	16025	16259
AGAJ01045397.1	22	1283
AGAJ01045397.1	3495	3649
AGAJ01045413.1	614	644
AGAJ01045413.1	6792	7312
AGAJ01045445.1	9087	9265
AGAJ01045450.1	38	880
AGAJ01045450.1	8115	9149
AGAJ01045450.1	11414	11567
AGAJ01045450.1	15019	15417
AGAJ01045459.1	9949	9981
AGAJ01045486.1	9695	9949
AGAJ01045500.1	8932	9147
AGAJ01045500.1	15525	15721
AGAJ01045521.1	6002	6140
AGAJ01045529.1	7423	8250
AGAJ01045529.1	11191	11336
AGAJ01045535.1	3167	3313
AGAJ01045552.1	5334	5565
AGAJ01045553.1	1301	1435
AGAJ01045553.1	2566	2796
AGAJ01045598.1	12007	12227
AGAJ01045605.1	5	164
AGAJ01045605.1	7467	7704
AGAJ01045630.1	4	95
AGAJ01045680.1	2184	6475
AGAJ01045680.1	9601	14800
AGAJ01045694.1	5757	6057
AGAJ01045694.1	11534	11731
AGAJ01045743.1	5105	5146
AGAJ01045744.1	1	683
AGAJ01045744.1	10517	10568
AGAJ01045771.1	4079	4255
AGAJ01045771.1	7172	7322
AGAJ01045772.1	3080	3470
AGAJ01045772.1	14140	14410
AGAJ01045787.1	6	296
AGAJ01045787.1	5166	5202
AGAJ01045822.1	11297	13637
AGAJ01045835.1	1	115
AGAJ01045835.1	10026	10104
AGAJ01045845.1	1352	1500
AGAJ01045847.1	28	69
AGAJ01045848.1	21	286
AGAJ01045848.1	1658	1710
AGAJ01045848.1	11802	12146
AGAJ01045848.1	13892	14058
AGAJ01045852.1	925	1224
AGAJ01045852.1	2794	2937
AGAJ01045884.1	2424	2457
AGAJ01045885.1	7959	8403
AGAJ01045902.1	65	97
AGAJ01045902.1	2194	2934
AGAJ01045902.1	4102	4183
AGAJ01045931.1	704	732
AGAJ01045931.1	4702	5062
AGAJ01045931.1	6617	9953
AGAJ01045931.1	11185	11759
AGAJ01045931.1	12976	13618
AGAJ01045968.1	7811	8088
AGAJ01045974.1	1059	1096
AGAJ01045974.1	5916	6047
AGAJ01045988.1	10	287
AGAJ01046013.1	3	201
AGAJ01046013.1	5897	5937
AGAJ01046057.1	1748	2643
AGAJ01046060.1	30	608
AGAJ01046063.1	274	390
AGAJ01046063.1	10358	10591
AGAJ01046064.1	218	491
AGAJ01046064.1	1629	2046
AGAJ01046064.1	6256	7767
AGAJ01046064.1	10329	10876
AGAJ01046107.1	8	731
AGAJ01046108.1	15	1303
AGAJ01046108.1	3932	5265
AGAJ01046136.1	34	399
AGAJ01046141.1	5194	5227
AGAJ01046141.1	7393	7420
AGAJ01046152.1	478	1371
AGAJ01046152.1	11949	12843
AGAJ01046186.1	736	954
AGAJ01046186.1	7395	7750
AGAJ01046186.1	11269	12049
AGAJ01046196.1	2453	2533
AGAJ01046196.1	10792	12805
AGAJ01046223.1	12306	12627
AGAJ01046234.1	12126	12647
AGAJ01046287.1	7244	7277
AGAJ01046287.1	11905	12493
AGAJ01046299.1	444	580
AGAJ01046322.1	9204	9306
AGAJ01046323.1	12390	12422
AGAJ01046344.1	1	643
AGAJ01046344.1	9355	9490
AGAJ01046345.1	9	1052
AGAJ01046345.1	3326	3402
AGAJ01046346.1	39	692
AGAJ01046346.1	5075	5281
AGAJ01046346.1	11778	12350
AGAJ01046357.1	1253	1443
AGAJ01046369.1	1946	2384
AGAJ01046369.1	4162	4317
AGAJ01046389.1	6	78
AGAJ01046409.1	2066	2361
AGAJ01046410.1	262	1545
AGAJ01046429.1	8	145
AGAJ01046429.1	4899	6873
AGAJ01046459.1	3129	3462
AGAJ01046459.1	9091	9284
AGAJ01046482.1	21	147
AGAJ01046500.1	11052	11172
AGAJ01046503.1	5299	5403
AGAJ01046506.1	297	829
AGAJ01046506.1	2589	3070
AGAJ01046506.1	4416	4680
AGAJ01046513.1	67	184
AGAJ01046513.1	1456	1781
AGAJ01046513.1	3487	5626
AGAJ01046513.1	7316	7457
AGAJ01046513.1	9783	10117
AGAJ01046573.1	945	1290
AGAJ01046573.1	5592	5732
AGAJ01046595.1	17	702
AGAJ01046596.1	231	715
AGAJ01046596.1	2646	2859
AGAJ01046602.1	1968	2205
AGAJ01046603.1	6669	6948
AGAJ01046615.1	10152	10782
AGAJ01046622.1	11514	11634
AGAJ01046632.1	3291	11609
AGAJ01046641.1	258	700
AGAJ01046645.1	10869	10996
AGAJ01046652.1	16	316
AGAJ01046652.1	4457	5054
AGAJ01046675.1	1	5947
AGAJ01046675.1	10848	11520
AGAJ01046679.1	17	1480
AGAJ01046679.1	10423	10489
AGAJ01046694.1	10750	11380
AGAJ01046712.1	9749	10084
AGAJ01046722.1	10775	10960
AGAJ01046735.1	10763	11303
AGAJ01046736.1	180	213
AGAJ01046743.1	7596	7629
AGAJ01046750.1	6430	6600
AGAJ01046751.1	7713	8287
AGAJ01046752.1	11205	11265
AGAJ01046766.1	207	1035
AGAJ01046767.1	9196	10631
AGAJ01046779.1	4406	4586
AGAJ01046779.1	11099	11176
AGAJ01046781.1	5078	5122
AGAJ01046790.1	1975	2825
AGAJ01046790.1	5718	5915
AGAJ01046790.1	8209	8877
AGAJ01046802.1	292	378
AGAJ01046802.1	1892	2330
AGAJ01046802.1	6518	7297
AGAJ01046802.1	9708	11137
AGAJ01046837.1	12	6008
AGAJ01046837.1	7204	7438
AGAJ01046839.1	1424	1521
AGAJ01046842.1	7135	7212
AGAJ01046846.1	5447	5498
AGAJ01046879.1	6779	6808
AGAJ01046885.1	80	696
AGAJ01046894.1	2	143
AGAJ01046894.1	2409	3245
AGAJ01046894.1	6999	7994
AGAJ01046894.1	9317	10897
AGAJ01046899.1	2258	2337
AGAJ01046899.1	4065	4392
AGAJ01046899.1	6494	7643
AGAJ01046900.1	1857	1939
AGAJ01046903.1	3986	4875
AGAJ01046908.1	6682	7245
AGAJ01046917.1	79	522
AGAJ01046920.1	1531	1727
AGAJ01046945.1	4	190
AGAJ01046972.1	44	526
AGAJ01046978.1	3323	3432
AGAJ01046978.1	10571	10692
AGAJ01046988.1	7664	8341
AGAJ01046989.1	8921	9083
AGAJ01046989.1	10539	10665
AGAJ01046994.1	2	65
AGAJ01047005.1	9640	10545
AGAJ01047014.1	5550	5591
AGAJ01047014.1	10183	10252
AGAJ01047020.1	10057	10561
AGAJ01047021.1	45	118
AGAJ01047035.1	3517	3671
AGAJ01047036.1	2805	3344
AGAJ01047042.1	649	831
AGAJ01047042.1	9942	9979
AGAJ01047051.1	19	194
AGAJ01047052.1	10217	10479
AGAJ01047061.1	2	42
AGAJ01047061.1	4075	4493
AGAJ01047084.1	67	235
AGAJ01047084.1	2946	2974
AGAJ01047084.1	9581	10444
AGAJ01047085.1	70	194
AGAJ01047093.1	5715	6147
AGAJ01047103.1	3047	3207
AGAJ01047103.1	4265	4563
AGAJ01047103.1	6922	6956
AGAJ01047111.1	2	771
AGAJ01047111.1	9495	9747
AGAJ01047130.1	2421	2728
AGAJ01047130.1	4417	4710
AGAJ01047130.1	5834	6109
AGAJ01047130.1	7621	10353
AGAJ01047135.1	331	4828
AGAJ01047135.1	6485	6836
AGAJ01047141.1	51	179
AGAJ01047141.1	1599	1695
AGAJ01047141.1	6301	6385
AGAJ01047146.1	2000	2350
AGAJ01047166.1	10200	10252
AGAJ01047167.1	1	396
AGAJ01047167.1	6694	6967
AGAJ01047167.1	9188	9354
AGAJ01047179.1	9	198
AGAJ01047187.1	9614	10211
AGAJ01047207.1	9117	9196
AGAJ01047235.1	9694	10035
AGAJ01047244.1	1	120
AGAJ01047282.1	1	38
AGAJ01047282.1	1110	2420
AGAJ01047282.1	8031	9967
AGAJ01047289.1	9795	9903
AGAJ01047290.1	9776	9936
AGAJ01047296.1	4	50
AGAJ01047324.1	5569	5756
AGAJ01047325.1	544	631
AGAJ01047325.1	3641	4785
AGAJ01047326.1	4513	4562
AGAJ01047326.1	7332	7644
AGAJ01047326.1	9000	9199
AGAJ01047336.1	1222	1340
AGAJ01047355.1	3	128
AGAJ01047358.1	4265	4556
AGAJ01047362.1	4589	4981
AGAJ01047408.1	2085	2247
AGAJ01047411.1	9645	9698
AGAJ01047436.1	8484	9198
AGAJ01047437.1	10	426
AGAJ01047444.1	1684	2242
AGAJ01047444.1	5332	5374
AGAJ01047445.1	903	1537
AGAJ01047445.1	6654	6809
AGAJ01047445.1	8471	9221
AGAJ01047453.1	4613	4815
AGAJ01047465.1	26	129
AGAJ01047468.1	2021	2307
AGAJ01047468.1	4504	4636
AGAJ01047468.1	8259	9122
AGAJ01047481.1	6473	6633
AGAJ01047481.1	8728	9581
AGAJ01047487.1	9207	9272
AGAJ01047508.1	179	237
AGAJ01047531.1	58	164
AGAJ01047531.1	9097	9463
AGAJ01047549.1	128	347
AGAJ01047549.1	2336	2723
AGAJ01047549.1	3750	3852
AGAJ01047555.1	4118	4246
AGAJ01047561.1	119	394
AGAJ01047561.1	7961	9085
AGAJ01047562.1	60	151
AGAJ01047564.1	436	833
AGAJ01047577.1	2145	2689
AGAJ01047577.1	6366	6571
AGAJ01047603.1	24	1797
AGAJ01047612.1	7	89
AGAJ01047628.1	33	1908
AGAJ01047628.1	5949	9229
AGAJ01047631.1	121	996
AGAJ01047631.1	7515	7664
AGAJ01047631.1	9081	9268
AGAJ01047638.1	5615	5752
AGAJ01047639.1	5655	6288
AGAJ01047644.1	3757	3921
AGAJ01047647.1	15	238
AGAJ01047662.1	1	980
AGAJ01047676.1	8	907
AGAJ01047684.1	1449	1683
AGAJ01047684.1	5090	5120
AGAJ01047694.1	2	243
AGAJ01047700.1	34	9093
AGAJ01047701.1	6584	6873
AGAJ01047702.1	56	157
AGAJ01047702.1	6892	7043
AGAJ01047712.1	2342	4701
AGAJ01047713.1	5	1374
AGAJ01047713.1	3350	3977
AGAJ01047713.1	7407	7584
AGAJ01047716.1	3486	3602
AGAJ01047717.1	1	97
AGAJ01047717.1	5970	7493
AGAJ01047720.1	142	8992
AGAJ01047724.1	410	591
AGAJ01047725.1	39	338
AGAJ01047725.1	6342	6958
AGAJ01047725.1	8641	9002
AGAJ01047732.1	8	125
AGAJ01047732.1	5239	5372
AGAJ01047747.1	1	119
AGAJ01047747.1	3327	3458
AGAJ01047774.1	6792	6991
AGAJ01047778.1	2763	4151
AGAJ01047780.1	7367	7404
AGAJ01047789.1	31	93
AGAJ01047799.1	3717	3877
AGAJ01047799.1	8151	8264
AGAJ01047881.1	888	1159
AGAJ01047882.1	7550	7582
AGAJ01047883.1	26	311
AGAJ01047883.1	2566	2930
AGAJ01047883.1	5354	5759
AGAJ01047884.1	74	1326
AGAJ01047884.1	8636	8770
AGAJ01047930.1	4816	6464
AGAJ01047930.1	8051	8667
AGAJ01047931.1	25	70
AGAJ01047931.1	8309	8645
AGAJ01047936.1	6	376
AGAJ01047936.1	7570	7887
AGAJ01047937.1	23	96
AGAJ01047937.1	3238	3585
AGAJ01047938.1	1	1867
AGAJ01047938.1	3639	4473
AGAJ01047939.1	6530	6754
AGAJ01047939.1	7757	8659
AGAJ01047940.1	4721	4915
AGAJ01047940.1	7419	7500
AGAJ01047962.1	609	8349
AGAJ01047970.1	2433	2491
AGAJ01047991.1	23	2266
AGAJ01048000.1	4951	4999
AGAJ01048002.1	229	1228
AGAJ01048002.1	8447	8516
AGAJ01048006.1	8	288
AGAJ01048034.1	362	1065
AGAJ01048034.1	8135	8454
AGAJ01048068.1	13	237
AGAJ01048089.1	8106	8351
AGAJ01048093.1	19	187
AGAJ01048093.1	2298	3366
AGAJ01048093.1	7704	7822
AGAJ01048099.1	33	1019
AGAJ01048108.1	4124	4261
AGAJ01048130.1	1238	1548
AGAJ01048130.1	6082	6176
AGAJ01048133.1	563	876
AGAJ01048133.1	5135	5628
AGAJ01048133.1	6640	8306
AGAJ01048134.1	4653	4696
AGAJ01048142.1	419	460
AGAJ01048142.1	8225	8289
AGAJ01048150.1	887	950
AGAJ01048150.1	2074	4119
AGAJ01048150.1	6600	6770
AGAJ01048172.1	8128	8226
AGAJ01048176.1	4	109
AGAJ01048219.1	19	305
AGAJ01048225.1	2	299
AGAJ01048226.1	10	507
AGAJ01048226.1	2327	2813
AGAJ01048226.1	6029	7593
AGAJ01048233.1	4324	5638
AGAJ01048233.1	7843	8117
AGAJ01048236.1	2157	2266
AGAJ01048253.1	2334	3876
AGAJ01048253.1	6088	6406
AGAJ01048253.1	7445	7482
AGAJ01048266.1	6814	6944
AGAJ01048267.1	7806	8039
AGAJ01048273.1	16	282
AGAJ01048274.1	9	88
AGAJ01048274.1	3011	3126
AGAJ01048285.1	27	401
AGAJ01048285.1	7482	8014
AGAJ01048289.1	4354	4723
AGAJ01048289.1	7873	8022
AGAJ01048294.1	1	83
AGAJ01048294.1	7777	8032
AGAJ01048299.1	4909	4941
AGAJ01048308.1	3445	3653
AGAJ01048311.1	4	464
AGAJ01048311.1	4866	5297
AGAJ01048312.1	75	2076
AGAJ01048313.1	4842	7539
AGAJ01048314.1	1065	1701
AGAJ01048340.1	2081	2145
AGAJ01048340.1	7526	7937
AGAJ01048365.1	1382	1431
AGAJ01048365.1	4148	4291
AGAJ01048365.1	6033	6580
AGAJ01048378.1	1253	1430
AGAJ01048383.1	1	1080
AGAJ01048436.1	666	804
AGAJ01048437.1	33	1234
AGAJ01048437.1	7625	7750
AGAJ01048439.1	6668	6842
AGAJ01048473.1	10	5621
AGAJ01048473.1	7565	7719
AGAJ01048477.1	7613	7700
AGAJ01048482.1	3979	4147
AGAJ01048482.1	7564	7618
AGAJ01048483.1	1258	1575
AGAJ01048483.1	2785	3808
AGAJ01048484.1	186	7652
AGAJ01048495.1	93	776
AGAJ01048502.1	1	578
AGAJ01048503.1	1	1051
AGAJ01048503.1	2387	2483
AGAJ01048523.1	6726	6785
AGAJ01048526.1	143	922
AGAJ01048526.1	7060	7310
AGAJ01048530.1	16	468
AGAJ01048531.1	32	206
AGAJ01048549.1	3	7600
AGAJ01048553.1	6	257
AGAJ01048553.1	2767	3254
AGAJ01048554.1	10	655
AGAJ01048573.1	5399	7566
AGAJ01048574.1	157	273
AGAJ01048580.1	76	635
AGAJ01048580.1	7277	7541
AGAJ01048583.1	5805	6004
AGAJ01048584.1	6684	7358
AGAJ01048585.1	115	957
AGAJ01048585.1	2184	3364
AGAJ01048585.1	5051	5546
AGAJ01048593.1	344	529
AGAJ01048593.1	7352	7453
AGAJ01048594.1	4114	4995
AGAJ01048604.1	3506	3556
AGAJ01048625.1	1	360
AGAJ01048625.1	2418	2728
AGAJ01048625.1	4150	4441
AGAJ01048625.1	5461	7454
AGAJ01048626.1	24	148
AGAJ01048626.1	2761	3092
AGAJ01048626.1	4300	7452
AGAJ01048641.1	5304	5750
AGAJ01048641.1	7402	7439
AGAJ01048648.1	3	353
AGAJ01048648.1	6753	6815
AGAJ01048685.1	3	221
AGAJ01048686.1	4961	5170
AGAJ01048687.1	640	883
AGAJ01048687.1	5949	6194
AGAJ01048700.1	2	6443
AGAJ01048701.1	5635	5984
AGAJ01048706.1	5502	7025
AGAJ01048712.1	4376	4753
AGAJ01048712.1	6914	7314
AGAJ01048760.1	8	690
AGAJ01048761.1	5873	5926
AGAJ01048761.1	7161	7287
AGAJ01048771.1	3014	3228
AGAJ01048772.1	78	926
AGAJ01048772.1	2264	3233
AGAJ01048783.1	3233	3448
AGAJ01048783.1	6390	6427
AGAJ01048785.1	8	992
AGAJ01048786.1	1	881
AGAJ01048805.1	5949	6027
AGAJ01048808.1	7127	7239
AGAJ01048811.1	40	119
AGAJ01048813.1	3932	4015
AGAJ01048813.1	6439	7214
AGAJ01048823.1	7063	7216
AGAJ01048824.1	6648	7028
AGAJ01048844.1	2065	2124
AGAJ01048844.1	6540	6832
AGAJ01048846.1	5	72
AGAJ01048846.1	6847	7184
AGAJ01048863.1	6682	7108
AGAJ01048864.1	9	557
AGAJ01048874.1	6811	7161
AGAJ01048876.1	7022	7072
AGAJ01048879.1	6308	6589
AGAJ01048885.1	6620	7075
AGAJ01048889.1	1	158
AGAJ01048890.1	6021	6202
AGAJ01048896.1	2610	4079
AGAJ01048899.1	1712	1778
AGAJ01048902.1	4572	4618
AGAJ01048902.1	6579	7090
AGAJ01048907.1	74	374
AGAJ01048907.1	4247	4333
AGAJ01048910.1	2271	4122
AGAJ01048910.1	5243	6731
AGAJ01048915.1	6967	7066
AGAJ01048919.1	994	1200
AGAJ01048920.1	14	76
AGAJ01048924.1	6862	6987
AGAJ01048926.1	2144	2511
AGAJ01048926.1	6674	7049
AGAJ01048927.1	4683	5360
AGAJ01048945.1	19	766
AGAJ01048945.1	2578	5724
AGAJ01048956.1	90	1630
AGAJ01048956.1	3189	3439
AGAJ01048957.1	6896	7000
AGAJ01048961.1	5120	5203
AGAJ01048974.1	4804	4899
AGAJ01048994.1	6476	6914
AGAJ01048995.1	1600	2986
AGAJ01049002.1	6587	6953
AGAJ01049003.1	2722	3191
AGAJ01049004.1	1	134
AGAJ01049004.1	6746	6932
AGAJ01049031.1	5884	5949
AGAJ01049038.1	6424	6869
AGAJ01049043.1	1015	1104
AGAJ01049043.1	2409	2587
AGAJ01049050.1	1999	2067
AGAJ01049050.1	3821	4635
AGAJ01049051.1	214	560
AGAJ01049051.1	6733	6837
AGAJ01049057.1	3581	3734
AGAJ01049057.1	4802	5306
AGAJ01049061.1	15	6783
AGAJ01049066.1	4953	6673
AGAJ01049071.1	6614	6751
AGAJ01049093.1	69	250
AGAJ01049093.1	4894	6782
AGAJ01049096.1	61	281
AGAJ01049097.1	16	599
AGAJ01049098.1	124	368
AGAJ01049098.1	5885	6780
AGAJ01049101.1	74	207
AGAJ01049101.1	6414	6652
AGAJ01049106.1	6586	6777
AGAJ01049112.1	140	6748
AGAJ01049118.1	278	312
AGAJ01049119.1	318	732
AGAJ01049119.1	2690	3039
AGAJ01049126.1	3	156
AGAJ01049130.1	7	693
AGAJ01049133.1	6648	6739
AGAJ01049136.1	2705	2827
AGAJ01049136.1	6485	6723
AGAJ01049172.1	6	1862
AGAJ01049177.1	44	832
AGAJ01049179.1	2696	2961
AGAJ01049186.1	5042	6686
AGAJ01049200.1	5493	5999
AGAJ01049201.1	12	1537
AGAJ01049201.1	6270	6647
AGAJ01049202.1	5015	6677
AGAJ01049211.1	834	3923
AGAJ01049215.1	49	165
AGAJ01049215.1	5329	5359
AGAJ01049230.1	1	78
AGAJ01049231.1	6003	6379
AGAJ01049234.1	1872	2554
AGAJ01049242.1	1349	1745
AGAJ01049242.1	3018	3064
AGAJ01049269.1	206	1217
AGAJ01049270.1	1036	1331
AGAJ01049280.1	10	324
AGAJ01049280.1	6315	6511
AGAJ01049290.1	28	920
AGAJ01049290.1	3556	3922
AGAJ01049291.1	11	971
AGAJ01049291.1	2602	3527
AGAJ01049291.1	6317	6494
AGAJ01049292.1	111	526
AGAJ01049293.1	10	842
AGAJ01049293.1	2150	3058
AGAJ01049293.1	4221	4794
AGAJ01049296.1	6379	6537
AGAJ01049297.1	144	2070
AGAJ01049300.1	6359	6530
AGAJ01049309.1	35	312
AGAJ01049309.1	6328	6523
AGAJ01049310.1	3388	3483
AGAJ01049343.1	2	210
AGAJ01049343.1	4630	4938
AGAJ01049343.1	6204	6475
AGAJ01049344.1	18	868
AGAJ01049344.1	2632	6185
AGAJ01049345.1	6373	6463
AGAJ01049348.1	88	745
AGAJ01049351.1	3045	3088
AGAJ01049351.1	5116	6452
AGAJ01049356.1	3	342
AGAJ01049358.1	543	6318
AGAJ01049359.1	4183	4367
AGAJ01049360.1	1798	6441
AGAJ01049366.1	295	5369
AGAJ01049367.1	7	268
AGAJ01049372.1	1618	1850
AGAJ01049391.1	38	6397
AGAJ01049392.1	3122	3518
AGAJ01049410.1	1013	2542
AGAJ01049410.1	6130	6389
AGAJ01049413.1	5461	5493
AGAJ01049428.1	1009	1202
AGAJ01049447.1	73	329
AGAJ01049447.1	2495	2681
AGAJ01049450.1	5179	5329
AGAJ01049458.1	970	2095
AGAJ01049458.1	6102	6312
AGAJ01049469.1	445	974
AGAJ01049469.1	6172	6277
AGAJ01049470.1	2536	4967
AGAJ01049470.1	6177	6287
AGAJ01049471.1	5	1009
AGAJ01049471.1	5991	6297
AGAJ01049474.1	59	156
AGAJ01049474.1	4413	4761
AGAJ01049482.1	839	1024
AGAJ01049500.1	2348	2479
AGAJ01049507.1	374	6077
AGAJ01049515.1	3596	3825
AGAJ01049516.1	5338	6100
AGAJ01049536.1	5175	5953
AGAJ01049554.1	5749	6182
AGAJ01049561.1	58	1122
AGAJ01049561.1	6000	6179
AGAJ01049567.1	5981	6172
AGAJ01049576.1	3	156
AGAJ01049577.1	10	127
AGAJ01049577.1	1134	1339
AGAJ01049577.1	4896	6120
AGAJ01049582.1	153	242
AGAJ01049582.1	2131	6100
AGAJ01049583.1	29	94
AGAJ01049593.1	5	2110
AGAJ01049593.1	5959	6131
AGAJ01049594.1	254	322
AGAJ01049599.1	20	59
AGAJ01049603.1	33	3162
AGAJ01049617.1	1368	1487
AGAJ01049618.1	12	2929
AGAJ01049618.1	4078	4444
AGAJ01049618.1	5676	5935
AGAJ01049622.1	4700	6108
AGAJ01049629.1	4	6070
AGAJ01049635.1	5933	6079
AGAJ01049636.1	15	1206
AGAJ01049636.1	3570	3612
AGAJ01049636.1	4828	5431
AGAJ01049637.1	718	2295
AGAJ01049637.1	4188	6038
AGAJ01049640.1	115	6007
AGAJ01049645.1	66	1731
AGAJ01049650.1	1	45
AGAJ01049654.1	3	1913
AGAJ01049657.1	15	173
AGAJ01049671.1	2495	2713
AGAJ01049671.1	5545	6034
AGAJ01049672.1	3562	3633
AGAJ01049674.1	79	6031
AGAJ01049692.1	1379	2197
AGAJ01049699.1	2181	2955
AGAJ01049699.1	5925	6008
AGAJ01049716.1	6	5974
AGAJ01049722.1	5819	5976
AGAJ01049734.1	4067	5917
AGAJ01049751.1	1588	1893
AGAJ01049751.1	4087	5950
AGAJ01049757.1	1666	1732
AGAJ01049757.1	5771	5896
AGAJ01049758.1	7	953
AGAJ01049759.1	8	642
AGAJ01049765.1	3	304
AGAJ01049768.1	2943	3868
AGAJ01049771.1	5	5917
AGAJ01049775.1	4	175
AGAJ01049775.1	3021	3358
AGAJ01049775.1	5616	5842
AGAJ01049790.1	4468	4685
AGAJ01049796.1	29	356
AGAJ01049796.1	5497	5656
AGAJ01049812.1	3674	3891
AGAJ01049817.1	553	1688
AGAJ01049817.1	3810	4944
AGAJ01049823.1	2403	2661
AGAJ01049823.1	3911	4506
AGAJ01049824.1	5748	5879
AGAJ01049832.1	3	5846
AGAJ01049833.1	492	638
AGAJ01049833.1	5393	5864
AGAJ01049834.1	1	65
AGAJ01049834.1	2020	2649
AGAJ01049848.1	1	713
AGAJ01049848.1	2645	5787
AGAJ01049852.1	26	231
AGAJ01049853.1	469	512
AGAJ01049853.1	5510	5829
AGAJ01049858.1	555	5581
AGAJ01049867.1	49	198
AGAJ01049875.1	5145	5809
AGAJ01049878.1	17	3514
AGAJ01049878.1	4781	5563
AGAJ01049883.1	21	5793
AGAJ01049886.1	5103	5753
AGAJ01049887.1	3	411
AGAJ01049888.1	5632	5763
AGAJ01049896.1	579	678
AGAJ01049897.1	4	5426
AGAJ01049898.1	75	1930
AGAJ01049898.1	4012	5758
AGAJ01049903.1	5183	5392
AGAJ01049904.1	1788	1829
AGAJ01049907.1	1572	1829
AGAJ01049919.1	628	833
AGAJ01049920.1	192	272
AGAJ01049924.1	4440	5641
AGAJ01049925.1	2593	2827
AGAJ01049928.1	2738	2839
AGAJ01049932.1	3	202
AGAJ01049932.1	3522	3775
AGAJ01049938.1	2080	2276
AGAJ01049938.1	5213	5708
AGAJ01049939.1	55	933
AGAJ01049939.1	1992	2147
AGAJ01049942.1	3972	5667
AGAJ01049946.1	2538	2938
AGAJ01049946.1	4006	5678
AGAJ01049953.1	3963	4763
AGAJ01049962.1	2	1001
AGAJ01049962.1	2091	3243
AGAJ01049968.1	20	5621
AGAJ01049975.1	5497	5610
AGAJ01049986.1	38	5633
AGAJ01049995.1	697	1216
AGAJ01049995.1	5286	5628
AGAJ01049996.1	27	170
AGAJ01049996.1	4587	4620
AGAJ01049997.1	1360	1585
AGAJ01050009.1	31	402
AGAJ01050023.1	19	2521
AGAJ01050023.1	3863	4286
AGAJ01050024.1	3	795
AGAJ01050031.1	17	1528
AGAJ01050037.1	2151	2181
AGAJ01050038.1	4015	4156
AGAJ01050066.1	10	111
AGAJ01050067.1	1609	1774
AGAJ01050078.1	2047	2244
AGAJ01050079.1	474	5048
AGAJ01050082.1	5401	5542
AGAJ01050105.1	36	443
AGAJ01050105.1	2862	3447
AGAJ01050136.1	36	1071
AGAJ01050144.1	5316	5438
AGAJ01050156.1	4	46
AGAJ01050156.1	2528	2699
AGAJ01050156.1	4492	5395
AGAJ01050166.1	4937	5417
AGAJ01050167.1	29	505
AGAJ01050167.1	5118	5383
AGAJ01050169.1	1128	1331
AGAJ01050169.1	4963	5051
AGAJ01050177.1	579	1260
AGAJ01050180.1	60	381
AGAJ01050199.1	567	713
AGAJ01050206.1	86	208
AGAJ01050207.1	14	74
AGAJ01050208.1	62	443
AGAJ01050245.1	9	444
AGAJ01050245.1	5211	5339
AGAJ01050253.1	3	5323
AGAJ01050256.1	13	3018
AGAJ01050256.1	5253	5299
AGAJ01050257.1	633	1096
AGAJ01050257.1	2753	2989
AGAJ01050264.1	4302	5270
AGAJ01050265.1	155	4330
AGAJ01050268.1	5192	5289
AGAJ01050275.1	5015	5287
AGAJ01050276.1	3394	5282
AGAJ01050277.1	25	219
AGAJ01050282.1	3258	3611
AGAJ01050282.1	5023	5129
AGAJ01050296.1	347	5255
AGAJ01050302.1	831	1149
AGAJ01050303.1	61	315
AGAJ01050304.1	59	460
AGAJ01050304.1	4074	4116
AGAJ01050307.1	492	1901
AGAJ01050307.1	4979	5251
AGAJ01050324.1	4173	5237
AGAJ01050325.1	27	342
AGAJ01050325.1	1437	1993
AGAJ01050325.1	5106	5234
AGAJ01050326.1	569	620
AGAJ01050326.1	3349	3457
AGAJ01050328.1	1414	1666
AGAJ01050328.1	2904	3134
AGAJ01050329.1	56	288
AGAJ01050330.1	83	5124
AGAJ01050333.1	35	181
AGAJ01050333.1	4937	5193
AGAJ01050334.1	2707	2915
AGAJ01050335.1	3998	4161
AGAJ01050336.1	5100	5201
AGAJ01050368.1	283	5167
AGAJ01050378.1	4933	5151
AGAJ01050385.1	96	323
AGAJ01050385.1	1881	4759
AGAJ01050389.1	3004	3048
AGAJ01050393.1	327	774
AGAJ01050393.1	4972	5136
AGAJ01050402.1	299	2310
AGAJ01050402.1	3435	5081
AGAJ01050403.1	4766	5123
AGAJ01050406.1	223	994
AGAJ01050409.1	441	706
AGAJ01050414.1	3	605
AGAJ01050423.1	2250	2692
AGAJ01050427.1	5	69
AGAJ01050427.1	2594	5032
AGAJ01050428.1	70	2052
AGAJ01050428.1	3773	4923
AGAJ01050433.1	4409	4519
AGAJ01050434.1	2954	3055
AGAJ01050435.1	1151	1306
AGAJ01050436.1	36	402
AGAJ01050437.1	3	4998
AGAJ01050446.1	14	596
AGAJ01050447.1	13	122
AGAJ01050455.1	2	201
AGAJ01050458.1	4487	4849
AGAJ01050460.1	5	3986
AGAJ01050475.1	12	110
AGAJ01050489.1	80	2269
AGAJ01050489.1	4337	5010
AGAJ01050497.1	1618	4999
AGAJ01050516.1	4732	4868
AGAJ01050526.1	754	1992
AGAJ01050533.1	1533	1573
AGAJ01050534.1	18	259
AGAJ01050534.1	1361	2430
AGAJ01050534.1	4092	4942
AGAJ01050558.1	1	45
AGAJ01050560.1	15	647
AGAJ01050564.1	4649	4921
AGAJ01050569.1	226	1680
AGAJ01050569.1	3937	4901
AGAJ01050576.1	2562	3150
AGAJ01050576.1	4491	4920
AGAJ01050583.1	4	4885
AGAJ01050588.1	3408	3554
AGAJ01050591.1	1484	4286
AGAJ01050608.1	33	4863
AGAJ01050619.1	3866	4860
AGAJ01050620.1	73	1280
AGAJ01050620.1	4511	4860
AGAJ01050621.1	3328	3374
AGAJ01050625.1	4231	4392
AGAJ01050631.1	1691	1799
AGAJ01050636.1	3	4819
AGAJ01050649.1	1265	4816
AGAJ01050655.1	1002	1376
AGAJ01050655.1	4298	4361
AGAJ01050658.1	3759	4786
AGAJ01050668.1	11	410
AGAJ01050668.1	4323	4727
AGAJ01050672.1	4323	4781
AGAJ01050673.1	3863	4670
AGAJ01050674.1	23	4673
AGAJ01050682.1	413	534
AGAJ01050683.1	4	366
AGAJ01050683.1	2040	2725
AGAJ01050690.1	3074	3144
AGAJ01050691.1	4288	4757
AGAJ01050701.1	782	1092
AGAJ01050701.1	2159	3554
AGAJ01050706.1	80	637
AGAJ01050706.1	4295	4334
AGAJ01050710.1	3654	3796
AGAJ01050721.1	3009	3164
AGAJ01050726.1	6	184
AGAJ01050727.1	3363	4304
AGAJ01050733.1	4664	4700
AGAJ01050736.1	23	4706
AGAJ01050748.1	3880	4674
AGAJ01050755.1	677	2998
AGAJ01050764.1	298	781
AGAJ01050764.1	3350	3463
AGAJ01050764.1	4533	4580
AGAJ01050772.1	19	1026
AGAJ01050777.1	189	542
AGAJ01050778.1	500	3852
AGAJ01050783.1	3	262
AGAJ01050783.1	2830	3176
AGAJ01050784.1	1248	1304
AGAJ01050824.1	4356	4590
AGAJ01050825.1	4239	4593
AGAJ01050836.1	1418	3393
AGAJ01050841.1	1	4604
AGAJ01050842.1	16	4595
AGAJ01050848.1	2	176
AGAJ01050851.1	703	828
AGAJ01050851.1	2742	4548
AGAJ01050854.1	1113	1356
AGAJ01050858.1	4379	4546
AGAJ01050867.1	1	692
AGAJ01050885.1	2801	3443
AGAJ01050895.1	22	249
AGAJ01050898.1	10	188
AGAJ01050898.1	3169	4276
AGAJ01050903.1	2	3057
AGAJ01050904.1	414	2286
AGAJ01050905.1	4215	4374
AGAJ01050908.1	431	644
AGAJ01050908.1	4463	4507
AGAJ01050924.1	311	1098
AGAJ01050925.1	2	1908
AGAJ01050934.1	1	83
AGAJ01050942.1	30	76
AGAJ01050942.1	2705	4439
AGAJ01050951.1	3996	4402
AGAJ01050952.1	38	1506
AGAJ01050952.1	2878	3120
AGAJ01050952.1	4384	4464
AGAJ01050955.1	4120	4396
AGAJ01050963.1	2450	2660
AGAJ01050963.1	4403	4451
AGAJ01050971.1	5	4445
AGAJ01050974.1	4010	4436
AGAJ01050975.1	24	1177
AGAJ01050985.1	22	1447
AGAJ01050986.1	268	4141
AGAJ01050987.1	4096	4429
AGAJ01050988.1	4310	4405
AGAJ01050989.1	4154	4370
AGAJ01050998.1	1	4401
AGAJ01051002.1	3560	4313
AGAJ01051005.1	43	1591
AGAJ01051005.1	3783	3894
AGAJ01051006.1	41	210
AGAJ01051007.1	2	136
AGAJ01051009.1	2524	2644
AGAJ01051009.1	4141	4289
AGAJ01051021.1	11	4356
AGAJ01051024.1	7	825
AGAJ01051024.1	4215	4373
AGAJ01051034.1	14	1239
AGAJ01051037.1	3789	4372
AGAJ01051040.1	21	811
AGAJ01051040.1	2468	4352
AGAJ01051041.1	1460	1567
AGAJ01051041.1	4183	4339
AGAJ01051042.1	380	4345
AGAJ01051047.1	3	268
AGAJ01051047.1	4184	4333
AGAJ01051049.1	449	1531
AGAJ01051053.1	27	4339
AGAJ01051058.1	4102	4299
AGAJ01051061.1	10	111
AGAJ01051061.1	4164	4289
AGAJ01051065.1	143	4110
AGAJ01051069.1	36	148
AGAJ01051074.1	41	642
AGAJ01051076.1	9	2628
AGAJ01051083.1	3499	3701
AGAJ01051086.1	121	3305
AGAJ01051089.1	37	4299
AGAJ01051095.1	56	1280
AGAJ01051095.1	2831	3151
AGAJ01051099.1	1215	1973
AGAJ01051099.1	4141	4289
AGAJ01051106.1	8	4211
AGAJ01051112.1	213	4297
AGAJ01051118.1	2140	2214
AGAJ01051121.1	1	414
AGAJ01051121.1	2933	4221
AGAJ01051124.1	39	1356
AGAJ01051127.1	1	4069
AGAJ01051129.1	3923	4282
AGAJ01051134.1	6	489
AGAJ01051139.1	1492	1525
AGAJ01051142.1	4035	4247
AGAJ01051153.1	1610	1903
AGAJ01051154.1	1	343
AGAJ01051157.1	3	2215
AGAJ01051167.1	1738	4176
AGAJ01051181.1	693	727
AGAJ01051181.1	1965	2336
AGAJ01051181.1	3381	3707
AGAJ01051187.1	4111	4194
AGAJ01051207.1	2542	2729
AGAJ01051227.1	2354	3248
AGAJ01051230.1	3926	4171
AGAJ01051231.1	3426	4142
AGAJ01051240.1	1	135
AGAJ01051246.1	2	1090
AGAJ01051246.1	2790	3626
AGAJ01051251.1	2688	3094
AGAJ01051253.1	30	1320
AGAJ01051253.1	2463	2612
AGAJ01051253.1	3811	4090
AGAJ01051262.1	7	153
AGAJ01051263.1	682	824
AGAJ01051263.1	3601	4120
AGAJ01051267.1	4014	4135
AGAJ01051269.1	1617	1903
AGAJ01051273.1	2	201
AGAJ01051273.1	2296	2979
AGAJ01051275.1	1395	1553
AGAJ01051286.1	3850	3972
AGAJ01051292.1	306	476
AGAJ01051293.1	38	4082
AGAJ01051294.1	51	193
AGAJ01051297.1	3509	4063
AGAJ01051308.1	14	3711
AGAJ01051316.1	3682	3783
AGAJ01051317.1	4026	4097
AGAJ01051327.1	393	2353
AGAJ01051327.1	3658	4081
AGAJ01051328.1	1048	3297
AGAJ01051332.1	64	101
AGAJ01051333.1	2	1766
AGAJ01051334.1	10	3653
AGAJ01051335.1	1066	1724
AGAJ01051335.1	3419	4058
AGAJ01051339.1	988	2008
AGAJ01051339.1	3928	4033
AGAJ01051340.1	1	244
AGAJ01051340.1	3786	3958
AGAJ01051350.1	49	151
AGAJ01051350.1	2216	3956
AGAJ01051351.1	18	763
AGAJ01051351.1	2297	2557
AGAJ01051356.1	248	826
AGAJ01051357.1	2	82
AGAJ01051360.1	709	1012
AGAJ01051363.1	3261	4025
AGAJ01051364.1	1720	3994
AGAJ01051376.1	295	3996
AGAJ01051383.1	7	1246
AGAJ01051384.1	855	1787
AGAJ01051385.1	3	2017
AGAJ01051385.1	3662	4005
AGAJ01051388.1	1391	1442
AGAJ01051388.1	3661	4000
AGAJ01051390.1	2224	2341
AGAJ01051390.1	3636	3861
AGAJ01051391.1	46	3752
AGAJ01051393.1	1	125
AGAJ01051395.1	3568	3962
AGAJ01051404.1	117	3981
AGAJ01051405.1	9	336
AGAJ01051408.1	20	234
AGAJ01051413.1	4	210
AGAJ01051413.1	3811	3977
AGAJ01051419.1	16	57
AGAJ01051420.1	1423	1598
AGAJ01051425.1	60	356
AGAJ01051425.1	3621	3930
AGAJ01051426.1	58	362
AGAJ01051433.1	1440	1708
AGAJ01051454.1	3035	3562
AGAJ01051455.1	2756	3914
AGAJ01051462.1	1541	1653
AGAJ01051462.1	2934	3255
AGAJ01051463.1	64	364
AGAJ01051463.1	1767	3874
AGAJ01051464.1	2203	2373
AGAJ01051472.1	22	82
AGAJ01051472.1	2345	3146
AGAJ01051479.1	1662	1702
AGAJ01051479.1	3152	3443
AGAJ01051480.1	24	2497
AGAJ01051481.1	3722	3904
AGAJ01051491.1	178	478
AGAJ01051491.1	3636	3890
AGAJ01051493.1	1147	3514
AGAJ01051496.1	119	1256
AGAJ01051497.1	25	219
AGAJ01051497.1	2224	3881
AGAJ01051498.1	3767	3799
AGAJ01051506.1	3759	3851
AGAJ01051513.1	3697	3856
AGAJ01051514.1	17	61
AGAJ01051527.1	3	3843
AGAJ01051542.1	2426	3603
AGAJ01051546.1	11	2980
AGAJ01051547.1	1	3801
AGAJ01051550.1	2209	2786
AGAJ01051556.1	44	592
AGAJ01051560.1	32	157
AGAJ01051560.1	3134	3760
AGAJ01051563.1	354	394
AGAJ01051563.1	2052	2272
AGAJ01051567.1	3701	3782
AGAJ01051568.1	1865	3775
AGAJ01051572.1	10	51
AGAJ01051573.1	21	682
AGAJ01051575.1	2677	3767
AGAJ01051579.1	9	3757
AGAJ01051583.1	3165	3741
AGAJ01051587.1	52	3492
AGAJ01051589.1	3483	3721
AGAJ01051593.1	12	3756
AGAJ01051594.1	607	732
AGAJ01051594.1	3517	3634
AGAJ01051596.1	3619	3747
AGAJ01051597.1	3590	3732
AGAJ01051600.1	2	3749
AGAJ01051601.1	1249	1367
AGAJ01051602.1	239	467
AGAJ01051603.1	4	1546
AGAJ01051608.1	10	270
AGAJ01051608.1	2292	2389
AGAJ01051609.1	2760	3061
AGAJ01051610.1	46	3741
AGAJ01051612.1	3	1397
AGAJ01051612.1	3246	3735
AGAJ01051616.1	3	354
AGAJ01051617.1	1782	3732
AGAJ01051619.1	1680	2484
AGAJ01051624.1	2867	3409
AGAJ01051630.1	241	717
AGAJ01051636.1	1934	2465
AGAJ01051645.1	1986	2039
AGAJ01051645.1	3049	3708
AGAJ01051647.1	1738	2101
AGAJ01051648.1	3634	3700
AGAJ01051649.1	3253	3607
AGAJ01051652.1	559	639
AGAJ01051653.1	1419	1549
AGAJ01051656.1	10	250
AGAJ01051670.1	3446	3675
AGAJ01051671.1	300	3502
AGAJ01051672.1	3250	3648
AGAJ01051674.1	265	1334
AGAJ01051674.1	2844	2929
AGAJ01051684.1	2	168
AGAJ01051685.1	3093	3306
AGAJ01051692.1	75	1266
AGAJ01051693.1	219	262
AGAJ01051694.1	28	282
AGAJ01051695.1	2256	2462
AGAJ01051696.1	1829	3508
AGAJ01051697.1	1	3623
AGAJ01051700.1	39	3601
AGAJ01051708.1	2152	3306
AGAJ01051709.1	61	150
AGAJ01051710.1	1458	2190
AGAJ01051720.1	1	490
AGAJ01051720.1	1826	3618
AGAJ01051721.1	7	121
AGAJ01051727.1	6	1937
AGAJ01051736.1	210	297
AGAJ01051738.1	4	641
AGAJ01051742.1	309	418
AGAJ01051743.1	3464	3611
AGAJ01051748.1	3302	3519
AGAJ01051757.1	248	3582
AGAJ01051761.1	1109	1410
AGAJ01051763.1	66	705
AGAJ01051764.1	3	463
AGAJ01051764.1	3475	3576
AGAJ01051765.1	1	165
AGAJ01051769.1	1001	1105
AGAJ01051776.1	127	3579
AGAJ01051777.1	3404	3575
AGAJ01051799.1	687	848
AGAJ01051802.1	75	680
AGAJ01051806.1	2171	2772
AGAJ01051807.1	3343	3503
AGAJ01051818.1	9	563
AGAJ01051838.1	3325	3386
AGAJ01051839.1	30	1241
AGAJ01051841.1	958	1034
AGAJ01051854.1	879	1006
AGAJ01051855.1	3130	3448
AGAJ01051856.1	29	430
AGAJ01051857.1	4	162
AGAJ01051858.1	10	164
AGAJ01051861.1	807	922
AGAJ01051866.1	26	1147
AGAJ01051867.1	4	129
AGAJ01051868.1	2645	2753
AGAJ01051869.1	417	3400
AGAJ01051870.1	2	3441
AGAJ01051875.1	3364	3444
AGAJ01051876.1	28	3437
AGAJ01051877.1	1	583
AGAJ01051879.1	257	673
AGAJ01051882.1	1292	2419
AGAJ01051890.1	328	898
AGAJ01051897.1	20	452
AGAJ01051898.1	137	1490
AGAJ01051899.1	2	3147
AGAJ01051901.1	3279	3395
AGAJ01051902.1	3202	3407
AGAJ01051903.1	5	1103
AGAJ01051903.1	2557	3362
AGAJ01051904.1	27	2363
AGAJ01051907.1	5	323
AGAJ01051907.1	3169	3393
AGAJ01051926.1	15	3380
AGAJ01051932.1	15	1366
AGAJ01051937.1	1639	3383
AGAJ01051938.1	1146	1697
AGAJ01051939.1	32	1584
AGAJ01051940.1	73	693
AGAJ01051948.1	854	1272
AGAJ01051953.1	6	87
AGAJ01051953.1	1718	1837
AGAJ01051954.1	1201	3320
AGAJ01051956.1	192	1637
AGAJ01051958.1	3290	3352
AGAJ01051962.1	1026	1171
AGAJ01051963.1	3	660
AGAJ01051970.1	187	291
AGAJ01051980.1	21	154
AGAJ01051980.1	3084	3266
AGAJ01051997.1	3135	3337
AGAJ01052003.1	12	63
AGAJ01052006.1	821	855
AGAJ01052009.1	143	3339
AGAJ01052013.1	9	61
AGAJ01052013.1	2654	2708
AGAJ01052029.1	415	456
AGAJ01052030.1	3248	3327
AGAJ01052032.1	3198	3319
AGAJ01052040.1	23	2523
AGAJ01052041.1	14	3259
AGAJ01052047.1	483	826
AGAJ01052052.1	1171	1424
AGAJ01052053.1	69	252
AGAJ01052053.1	2038	2220
AGAJ01052058.1	18	612
AGAJ01052061.1	761	1680
AGAJ01052064.1	3165	3290
AGAJ01052065.1	5	994
AGAJ01052069.1	41	3215
AGAJ01052075.1	2716	3233
AGAJ01052089.1	136	174
AGAJ01052089.1	3166	3256
AGAJ01052102.1	3	259
AGAJ01052102.1	1740	3214
AGAJ01052107.1	2198	2954
AGAJ01052115.1	3088	3184
AGAJ01052116.1	722	3217
AGAJ01052117.1	31	379
AGAJ01052117.1	1609	1805
AGAJ01052128.1	2	242
AGAJ01052128.1	1980	3129
AGAJ01052137.1	2	61
AGAJ01052137.1	1642	3183
AGAJ01052147.1	1030	1194
AGAJ01052147.1	3091	3215
AGAJ01052150.1	135	1005
AGAJ01052153.1	1713	3155
AGAJ01052158.1	6	3133
AGAJ01052165.1	1	671
AGAJ01052166.1	348	726
AGAJ01052166.1	2652	3103
AGAJ01052176.1	78	3183
AGAJ01052179.1	5	323
AGAJ01052184.1	3062	3178
AGAJ01052185.1	2117	2260
AGAJ01052188.1	645	889
AGAJ01052200.1	2040	2299
AGAJ01052208.1	1066	1231
AGAJ01052209.1	25	3154
AGAJ01052212.1	2016	2286
AGAJ01052213.1	48	451
AGAJ01052213.1	2565	3154
AGAJ01052227.1	29	176
AGAJ01052227.1	2150	3139
AGAJ01052228.1	5	510
AGAJ01052228.1	2077	3124
AGAJ01052230.1	396	602
AGAJ01052230.1	2985	3129
AGAJ01052236.1	3	337
AGAJ01052245.1	2534	2654
AGAJ01052248.1	56	2497
AGAJ01052252.1	283	3128
AGAJ01052257.1	5	3090
AGAJ01052264.1	1	85
AGAJ01052265.1	311	789
AGAJ01052265.1	2666	3076
AGAJ01052270.1	145	1136
AGAJ01052271.1	3	162
AGAJ01052272.1	44	95
AGAJ01052290.1	2505	3052
AGAJ01052294.1	22	2621
AGAJ01052297.1	28	2628
AGAJ01052302.1	133	1036
AGAJ01052302.1	2236	3057
AGAJ01052305.1	1056	1190
AGAJ01052309.1	703	2530
AGAJ01052310.1	2103	2249
AGAJ01052312.1	553	592
AGAJ01052324.1	1082	2926
AGAJ01052326.1	2878	3055
AGAJ01052339.1	949	1962
AGAJ01052346.1	11	71
AGAJ01052346.1	2261	2803
AGAJ01052350.1	22	3039
AGAJ01052351.1	592	671
AGAJ01052352.1	37	3015
AGAJ01052353.1	53	1080
AGAJ01052355.1	77	242
AGAJ01052355.1	1344	3005
AGAJ01052366.1	55	3025
AGAJ01052370.1	1411	1514
AGAJ01052385.1	2688	2995
AGAJ01052388.1	1	775
AGAJ01052388.1	2324	2991
AGAJ01052396.1	9	2180
AGAJ01052397.1	1117	2368
AGAJ01052400.1	1	386
AGAJ01052400.1	2841	2963
AGAJ01052405.1	2029	2934
AGAJ01052407.1	38	2979
AGAJ01052414.1	2247	2854
AGAJ01052421.1	43	167
AGAJ01052421.1	1920	2032
AGAJ01052422.1	22	436
AGAJ01052422.1	2489	2976
AGAJ01052430.1	1	56
AGAJ01052430.1	1475	2213
AGAJ01052436.1	2	2960
AGAJ01052438.1	1665	2936
AGAJ01052439.1	1	102
AGAJ01052443.1	24	2957
AGAJ01052448.1	1	897
AGAJ01052449.1	48	141
AGAJ01052449.1	2169	2238
AGAJ01052464.1	1818	2311
AGAJ01052468.1	666	2936
AGAJ01052469.1	2	2935
AGAJ01052475.1	210	1108
AGAJ01052491.1	275	2920
AGAJ01052492.1	78	257
AGAJ01052492.1	1402	1732
AGAJ01052492.1	2739	2915
AGAJ01052493.1	23	2810
AGAJ01052494.1	10	147
AGAJ01052500.1	3	51
AGAJ01052505.1	172	1257
AGAJ01052514.1	883	1166
AGAJ01052531.1	1847	2320
AGAJ01052533.1	51	1549
AGAJ01052535.1	16	803
AGAJ01052535.1	2757	2848
AGAJ01052537.1	1	945
AGAJ01052543.1	2617	2878
AGAJ01052546.1	2719	2872
AGAJ01052549.1	542	1619
AGAJ01052550.1	25	2873
AGAJ01052565.1	1832	2743
AGAJ01052571.1	1	558
AGAJ01052573.1	106	377
AGAJ01052573.1	2254	2844
AGAJ01052577.1	1475	1848
AGAJ01052578.1	2120	2832
AGAJ01052579.1	6	280
AGAJ01052579.1	1387	2778
AGAJ01052582.1	333	370
AGAJ01052583.1	6	2840
AGAJ01052586.1	27	2781
AGAJ01052606.1	2	428
AGAJ01052609.1	755	1085
AGAJ01052614.1	2614	2816
AGAJ01052619.1	1	2562
AGAJ01052620.1	45	204
AGAJ01052620.1	2732	2806
AGAJ01052633.1	4	2388
AGAJ01052634.1	414	1806
AGAJ01052638.1	1414	2798
AGAJ01052641.1	1	222
AGAJ01052642.1	754	1313
AGAJ01052648.1	55	244
AGAJ01052649.1	506	2723
AGAJ01052651.1	1	121
AGAJ01052651.1	2098	2128
AGAJ01052658.1	7	213
AGAJ01052658.1	2518	2776
AGAJ01052663.1	2525	2712
AGAJ01052668.1	156	207
AGAJ01052669.1	25	2760
AGAJ01052671.1	2662	2701
AGAJ01052674.1	33	2283
AGAJ01052675.1	395	1566
AGAJ01052679.1	40	488
AGAJ01052687.1	21	2763
AGAJ01052688.1	1227	1390
AGAJ01052689.1	576	1563
AGAJ01052696.1	659	2723
AGAJ01052700.1	1789	2041
AGAJ01052701.1	9	221
AGAJ01052701.1	1354	2749
AGAJ01052707.1	165	2046
AGAJ01052708.1	18	1381
AGAJ01052709.1	148	2730
AGAJ01052716.1	5	2733
AGAJ01052717.1	25	359
AGAJ01052720.1	2658	2732
AGAJ01052724.1	4	62
AGAJ01052738.1	171	2024
AGAJ01052739.1	2625	2720
AGAJ01052746.1	1304	2636
AGAJ01052747.1	2050	2152
AGAJ01052748.1	1891	1940
AGAJ01052751.1	101	2708
AGAJ01052752.1	1053	1202
AGAJ01052756.1	1127	1201
AGAJ01052757.1	1	55
AGAJ01052758.1	878	2680
AGAJ01052760.1	6	652
AGAJ01052761.1	24	353
AGAJ01052761.1	2227	2674
AGAJ01052769.1	2041	2671
AGAJ01052778.1	13	421
AGAJ01052778.1	1636	2677
AGAJ01052781.1	1739	2650
AGAJ01052784.1	67	253
AGAJ01052785.1	48	1377
AGAJ01052789.1	2453	2517
AGAJ01052790.1	1	1281
AGAJ01052791.1	5	185
AGAJ01052796.1	54	87
AGAJ01052809.1	101	385
AGAJ01052809.1	2243	2651
AGAJ01052813.1	8	257
AGAJ01052814.1	1504	2642
AGAJ01052820.1	3	2649
AGAJ01052821.1	2	2268
AGAJ01052827.1	25	2628
AGAJ01052828.1	17	504
AGAJ01052830.1	27	279
AGAJ01052836.1	28	2606
AGAJ01052837.1	29	2353
AGAJ01052839.1	100	147
AGAJ01052840.1	1	128
AGAJ01052840.1	2305	2605
AGAJ01052842.1	991	2635
AGAJ01052843.1	35	1503
AGAJ01052845.1	2469	2597
AGAJ01052850.1	1175	1238
AGAJ01052858.1	145	1060
AGAJ01052861.1	36	737
AGAJ01052862.1	31	693
AGAJ01052862.1	2089	2611
AGAJ01052867.1	57	2581
AGAJ01052871.1	1034	2001
AGAJ01052876.1	20	1528
AGAJ01052879.1	1341	1549
AGAJ01052882.1	898	1073
AGAJ01052882.1	2497	2587
AGAJ01052883.1	1	144
AGAJ01052883.1	2181	2591
AGAJ01052884.1	647	1531
AGAJ01052889.1	1424	1578
AGAJ01052896.1	9	161
AGAJ01052898.1	23	217
AGAJ01052902.1	10	2513
AGAJ01052905.1	1906	2574
AGAJ01052909.1	230	2178
AGAJ01052910.1	6	2566
AGAJ01052911.1	2	2180
AGAJ01052916.1	276	960
AGAJ01052921.1	578	1879
AGAJ01052924.1	1	2542
AGAJ01052925.1	1	224
AGAJ01052929.1	271	2548
AGAJ01052930.1	1	35
AGAJ01052930.1	2462	2540
AGAJ01052939.1	123	963
AGAJ01052939.1	2221	2447
AGAJ01052942.1	252	2512
AGAJ01052945.1	35	801
AGAJ01052947.1	516	563
AGAJ01052947.1	1688	2507
AGAJ01052949.1	24	1319
AGAJ01052954.1	8	175
AGAJ01052954.1	2068	2225
AGAJ01052955.1	101	2488
AGAJ01052959.1	20	2421
AGAJ01052962.1	67	2515
AGAJ01052969.1	29	2477
AGAJ01052970.1	1	2503
AGAJ01052971.1	1	177
AGAJ01052976.1	1491	1914
AGAJ01052980.1	137	2422
AGAJ01052981.1	4	1620
AGAJ01052983.1	158	334
AGAJ01052983.1	1436	1487
AGAJ01052984.1	1168	1256
AGAJ01052985.1	1577	2492
AGAJ01052986.1	1774	1834
AGAJ01052992.1	30	2478
AGAJ01052993.1	1	821
AGAJ01052994.1	3	2035
AGAJ01052995.1	1479	1536
AGAJ01052999.1	8	2466
AGAJ01053000.1	5	2473
AGAJ01053008.1	1915	2081
AGAJ01053012.1	78	212
AGAJ01053012.1	1273	2447
AGAJ01053013.1	39	392
AGAJ01053013.1	1514	1716
AGAJ01053015.1	52	198
AGAJ01053020.1	2216	2424
AGAJ01053025.1	61	956
AGAJ01053026.1	1223	1961
AGAJ01053028.1	2	60
AGAJ01053029.1	8	175
AGAJ01053029.1	1832	1958
AGAJ01053032.1	41	1878
AGAJ01053033.1	17	2443
AGAJ01053038.1	1373	2441
AGAJ01053041.1	5	298
AGAJ01053041.1	1700	2409
AGAJ01053047.1	1816	1955
AGAJ01053049.1	2	474
AGAJ01053049.1	1671	2422
AGAJ01053050.1	2292	2409
AGAJ01053053.1	242	468
AGAJ01053055.1	1061	1326
AGAJ01053058.1	3	2404
AGAJ01053059.1	25	2387
AGAJ01053062.1	6	1654
AGAJ01053065.1	21	2412
AGAJ01053066.1	9	2384
AGAJ01053067.1	8	83
AGAJ01053067.1	2226	2410
AGAJ01053069.1	488	849
AGAJ01053070.1	1089	1160
AGAJ01053073.1	21	2407
AGAJ01053074.1	44	491
AGAJ01053076.1	6	139
AGAJ01053078.1	498	693
AGAJ01053078.1	1964	2038
AGAJ01053079.1	7	2374
AGAJ01053081.1	1669	1949
AGAJ01053082.1	1864	1924
AGAJ01053086.1	458	684
AGAJ01053087.1	965	1105
AGAJ01053089.1	2	542
AGAJ01053093.1	12	880
AGAJ01053095.1	231	2253
AGAJ01053101.1	1	262
AGAJ01053101.1	1709	2361
AGAJ01053103.1	294	2369
AGAJ01053112.1	447	1841
AGAJ01053114.1	3	809
AGAJ01053115.1	1154	1291
AGAJ01053116.1	6	60
AGAJ01053122.1	49	2343
AGAJ01053123.1	1	122
AGAJ01053125.1	341	2194
AGAJ01053128.1	2182	2330
AGAJ01053131.1	65	314
AGAJ01053131.1	2228	2346
AGAJ01053133.1	47	2165
AGAJ01053135.1	217	1762
AGAJ01053136.1	1895	2251
AGAJ01053139.1	731	1113
AGAJ01053140.1	611	1856
AGAJ01053141.1	22	1080
AGAJ01053141.1	2143	2341
AGAJ01053142.1	18	66
AGAJ01053143.1	1582	2339
AGAJ01053144.1	2	2337
AGAJ01053145.1	1902	2335
AGAJ01053150.1	3	933
AGAJ01053152.1	117	702
AGAJ01053155.1	3	2328
AGAJ01053158.1	2	2326
AGAJ01053162.1	38	321
AGAJ01053163.1	2	1341
AGAJ01053164.1	1346	2313
AGAJ01053168.1	111	1075
AGAJ01053169.1	12	2308
AGAJ01053173.1	13	2299
AGAJ01053174.1	100	273
AGAJ01053176.1	8	486
AGAJ01053179.1	1180	1412
AGAJ01053181.1	1876	2067
AGAJ01053183.1	1043	1248
AGAJ01053184.1	25	2284
AGAJ01053188.1	10	98
AGAJ01053188.1	2227	2261
AGAJ01053190.1	29	2165
AGAJ01053191.1	19	2148
AGAJ01053192.1	15	869
AGAJ01053192.1	2136	2261
AGAJ01053193.1	25	991
AGAJ01053195.1	34	2078
AGAJ01053196.1	46	532
AGAJ01053199.1	1888	2178
AGAJ01053201.1	9	764
AGAJ01053201.1	1822	2248
AGAJ01053202.1	170	1717
AGAJ01053203.1	2025	2277
AGAJ01053204.1	1985	2220
AGAJ01053205.1	33	2232
AGAJ01053206.1	1	2198
AGAJ01053207.1	1425	2154
AGAJ01053208.1	1	42
AGAJ01053208.1	2202	2269
AGAJ01053209.1	880	1046
AGAJ01053210.1	1661	1926
AGAJ01053212.1	386	1457
AGAJ01053213.1	1534	2178
AGAJ01053215.1	191	1219
AGAJ01053217.1	710	2257
AGAJ01053219.1	37	2225
AGAJ01053223.1	1745	1820
AGAJ01053225.1	34	748
AGAJ01053226.1	8	2234
AGAJ01053229.1	701	2249
AGAJ01053233.1	200	2222
AGAJ01053234.1	27	1826
AGAJ01053239.1	94	2218
AGAJ01053240.1	2010	2124
AGAJ01053247.1	1147	1530
AGAJ01053248.1	58	388
AGAJ01053248.1	1965	2229
AGAJ01053249.1	1263	1561
AGAJ01053256.1	14	2216
AGAJ01053257.1	10	2212
AGAJ01053258.1	5	164
AGAJ01053260.1	2	2163
AGAJ01053261.1	2	61
AGAJ01053264.1	690	971
AGAJ01053266.1	1947	2173
AGAJ01053268.1	2047	2148
AGAJ01053269.1	14	113
AGAJ01053270.1	17	306
AGAJ01053270.1	2072	2195
AGAJ01053271.1	321	2142
AGAJ01053273.1	259	1923
AGAJ01053275.1	3	229
AGAJ01053276.1	2	1721
AGAJ01053279.1	46	169
AGAJ01053281.1	647	2147
AGAJ01053283.1	1425	1668
AGAJ01053285.1	1887	1927
AGAJ01053286.1	164	2161
AGAJ01053287.1	2051	2128
AGAJ01053291.1	849	1004
AGAJ01053294.1	1489	2110
AGAJ01053295.1	2086	2121
AGAJ01053297.1	443	2014
AGAJ01053298.1	1879	2176
AGAJ01053299.1	2	1312
AGAJ01053300.1	329	1936
AGAJ01053301.1	3	160
AGAJ01053302.1	1	40
AGAJ01053303.1	25	340
AGAJ01053305.1	4	106
AGAJ01053306.1	133	2167
AGAJ01053307.1	1	385
AGAJ01053307.1	2050	2153
AGAJ01053311.1	1969	2166
AGAJ01053312.1	1	2090
AGAJ01053313.1	1890	2144
AGAJ01053315.1	519	2147
AGAJ01053316.1	33	379
AGAJ01053317.1	1152	1537
AGAJ01053318.1	29	2146
AGAJ01053319.1	17	2137
AGAJ01053321.1	3	2154
AGAJ01053323.1	38	253
AGAJ01053323.1	1885	2147
AGAJ01053326.1	2054	2133
AGAJ01053328.1	969	1962
AGAJ01053329.1	3	2107
AGAJ01053330.1	2003	2141
AGAJ01053331.1	8	440
AGAJ01053334.1	2	2133
AGAJ01053335.1	1960	2135
AGAJ01053336.1	250	2096
AGAJ01053337.1	1051	2045
AGAJ01053338.1	1076	2100
AGAJ01053339.1	2	397
AGAJ01053340.1	7	2107
AGAJ01053341.1	1	337
AGAJ01053343.1	13	384
AGAJ01053343.1	1771	2107
AGAJ01053344.1	564	2125
AGAJ01053349.1	50	1630
AGAJ01053351.1	1033	2052
AGAJ01053354.1	11	2103
AGAJ01053356.1	15	2086
AGAJ01053357.1	15	218
AGAJ01053359.1	1562	1595
AGAJ01053360.1	118	1599
AGAJ01053362.1	1	2106
AGAJ01053365.1	25	2106
AGAJ01053366.1	369	512
AGAJ01053366.1	2000	2099
AGAJ01053367.1	944	1193
AGAJ01053368.1	1101	1563
AGAJ01053369.1	53	1952
AGAJ01053371.1	1364	1527
AGAJ01053372.1	14	151
AGAJ01053372.1	1723	2101
AGAJ01053373.1	988	1234
AGAJ01053374.1	1	260
AGAJ01053375.1	1240	2006
AGAJ01053376.1	3	145
AGAJ01053377.1	1	222
AGAJ01053378.1	11	2084
AGAJ01053379.1	44	1576
AGAJ01053380.1	17	160
AGAJ01053380.1	1165	1392
AGAJ01053384.1	545	2071
AGAJ01053385.1	2	252
AGAJ01053386.1	23	1353
AGAJ01053388.1	1644	2034
AGAJ01053390.1	1935	2084
AGAJ01053391.1	59	563
AGAJ01053393.1	972	1173
AGAJ01053395.1	2025	2068
AGAJ01053396.1	249	424
AGAJ01053397.1	238	2074
AGAJ01053400.1	14	1946
AGAJ01053409.1	15	2065
AGAJ01053411.1	58	1774
AGAJ01053413.1	64	2054
AGAJ01053415.1	102	1455
AGAJ01053416.1	150	1791
AGAJ01053417.1	65	1051
AGAJ01053418.1	115	792
AGAJ01053423.1	338	2052
AGAJ01053424.1	271	2050
AGAJ01053427.1	8	573
AGAJ01053429.1	317	2046
AGAJ01053430.1	893	1778
AGAJ01053431.1	26	2043
AGAJ01053433.1	24	217
AGAJ01053433.1	1912	2030
AGAJ01053434.1	951	1223
AGAJ01053437.1	2	2008
AGAJ01053438.1	28	2042
AGAJ01053440.1	5	275
AGAJ01053441.1	20	268
AGAJ01053442.1	35	1244
AGAJ01053443.1	1064	1354
AGAJ01053448.1	1430	1719
AGAJ01053452.1	1597	1802
AGAJ01053453.1	39	2006
AGAJ01053454.1	49	2026
AGAJ01053455.1	35	2011
AGAJ01053456.1	383	2017
AGAJ01053457.1	883	941
AGAJ01053459.1	2	2008
AGAJ01053460.1	62	420
AGAJ01053460.1	1436	1999
AGAJ01053462.1	69	1946
AGAJ01053463.1	1846	1980
AGAJ01053464.1	656	866
AGAJ01053465.1	1173	1310
AGAJ01053466.1	233	2011
AGAJ01053467.1	471	683
AGAJ01053470.1	1643	1832
AGAJ01053471.1	3	1968
AGAJ01053472.1	55	1974
AGAJ01053473.1	1315	1896
AGAJ01053474.1	1534	1568
AGAJ01053475.1	6	1999
AGAJ01053478.1	1790	1828
AGAJ01053479.1	12	1078
AGAJ01053480.1	41	1976
AGAJ01053483.1	95	249
AGAJ01053486.1	60	217
AGAJ01053488.1	9	350
AGAJ01053489.1	322	355
AGAJ01053490.1	47	1267
AGAJ01053493.1	697	1980
AGAJ01053494.1	1553	1900
AGAJ01053495.1	104	1804
AGAJ01053496.1	770	1811
[truncated: 43,461 more rows]
